# Supplementary material for: Revealing active components, action targets and molecular mechanism of Gandi capsule for treating diabetic nephropathy based on network pharmacology strategy
Source: BMC Complement Med Ther. 2020 Nov 23;20:362. doi: 10.1186/s12906-020-03155-4 (PMC7685593; doi:10.1186/s12906-020-03155-4)
Supplement: Supplementary file 4 — Additional file 4. Western Blot. [file 12906_2020_3155_MOESM4_ESM.xlsx]

## Sheet: docking result
gene	protein	PDB	hotspot	ligand	Wogonin	D-value	binding				share name	name	PDB code
VDAC1	Voltage-dependent anion-selective channel protein 1	5XDN	6	67.7101	121.985	54.2749	Morroniside				HDAC4	Histone deacetylase 4	2VQJ	Morroniside; Loganin; Baicalin; Wogonoside; Sweroside
UMOD	Uromodulin	4WRN	4	129.822	147.39	17.568	Morroniside				HDAC6	Histone deacetylase 6	5EDU	Morroniside; Loganin; Baicalin; Sweroside
TGFBR1	TGF-beta receptor type-1	1PY5	1	94.2892	152.895	58.6058	Morroniside				CCR2	C-C chemokine receptor type 2	5T1A	Morroniside; Loganin; Wogonoside; Sweroside
SOS1	Son of sevenless homolog 1	4URW	2	91.8663	123.073	31.2067	Morroniside				COX2	Cytochrome c oxidase subunit 2	3VRJ	Wogonoside; Sweroside
SIRT1	NAD-dependent protein deacetylase sirtuin-1	4ZZI	2	124.924	152.274	27.35	Morroniside				HMGCR	3-hydroxy-3-methylglutaryl-coenzyme A reductase	1DQ8	Morroniside; Loganin; Baicalin; Wogonoside; Sweroside
SGPL1	Sphingosine-1-phosphate lyase 1	4Q6R	1	62.4974	123.78	61.2826	Morroniside				HNF4A	Hepatocyte nuclear factor 4-alpha	3FS1	Morroniside; Baicalin;
SGK1	Serine/threonine-protein kinase Sgk1	3HDM	1	115.579	130.311	14.732	Morroniside				GFPT1	Glutamine--fructose-6-phosphate aminotransferase [isomerizing] 1	2ZJ3	Morroniside; Loganin; Sweroside
S1PR1	Sphingosine 1-phosphate receptor 1	3V2W	1	81.3084	119.358	38.0496	Morroniside				GSTP1	Glutathione S-transferase P	10GS	Morroniside; Loganin; Baicalin; Wogonoside; Wogonin; Sweroside
RBP4	Retinol-binding protein 4	1RBP	1	114.182	136.99	22.808	Morroniside				CXCR4	C-X-C chemokine receptor type 4	3ODU
RAMP2	Receptor activity-modifying protein 2	4RWF	1	134.32	148.688	14.368	Morroniside				MAPKAPK2	MAP kinase-activated protein kinase 2	2JBO
QPCT	Glutaminyl-peptide cyclotransferase	3PBB	2	100.746	135.226	34.48	Morroniside				HDAC7	Histone deacetylase 7	3C0Z
PTH	Parathyroid hormone	3C4M	1	139.945	151.483	11.538	Morroniside				HDAC8	Histone deacetylase 8	1T64
PROC	Vitamin K-dependent protein C	1LQV	4	78.0126	145.229	67.2164	Morroniside				NR3C2	Mineralocorticoid receptor	1YA3
PPARG	Peroxisome proliferator-activated receptor gamma	1FM6	2	119.805	130.322	10.517	Morroniside				VDAC1	Voltage-dependent anion-selective channel protein 1	5XDN
PNP	Purine nucleoside phosphorylase	1PF7	1	117.217	118.771	1.554	Morroniside				SIRT1	NAD-dependent protein deacetylase sirtuin-1	4ZZI	Morroniside; Loganin; Baicalin; Wogonoside; Sweroside
PIK3CG	Phosphatidylinositol 4,5-bisphosphate 3-kinase catalytic subunit gamma isoform	2A4Z	1	101.077	122.218	21.141	Morroniside				C1QB	Complement C1q subcomponent subunit B	2JG8
PDHK2	[Pyruvate dehydrogenase (acetyl-transferring)] kinase isozyme 2, mitochondrial	2BU5	1	113.191	124.082	10.891	Morroniside				THBS1	Thrombospondin-1	5FOE
PAH	Phenylalanine-4-hydroxylase	4ANP	1	85.8813	136.039	50.1577	Morroniside				PPARG	Peroxisome proliferator-activated receptor gamma	1FM6
NR3C2	Mineralocorticoid receptor	1YA3	1	113.764	125.853	12.089	Morroniside				JAK3	Tyrosine-protein kinase JAK3	3LXL	Morroniside; Baicalin; Wogonoside
NR1I3	Nuclear receptor subfamily 1 group I member 3	1XV9	3	105.719	130.555	24.836	Morroniside				GCK	Glucokinase	1V4S
NR0B2	Nuclear receptor subfamily 0 group B member 2	2Z4J	2	105.7	123.695	17.995	Morroniside
NQO1	NAD(P)H dehydrogenase [quinone] 1	1KBQ	2	122.868	129.162	6.294	Morroniside
NPHS1	Nephrin	4ZRT	2	61.0549	122.954	61.8991	Morroniside
NOS2	Nitric oxide synthase, inducible	2NSI	2	112.688	127.739	15.051	Morroniside				share name	name	PDB code	binding molecule
NOS1	Nitric oxide synthase, brain	4UCH	5	113.79	136.579	22.789	Morroniside				HMGCR	3-hydroxy-3-methylglutaryl-coenzyme A reductase	1DQ8	Morroniside; Loganin; Baicalin; Wogonoside; Sweroside
MPO	Myeloperoxidase	3ZS0	2	87.9861	133.194	45.2079	Morroniside				HNF4A	Hepatocyte nuclear factor 4-alpha	3FS1	Morroniside; Baicalin;
MNDA	Myeloid cell nuclear differentiation antigen	5H7Q	1	36.9681	146.137	109.169	Morroniside				SIRT1	NAD-dependent protein deacetylase sirtuin-1	4ZZI	Morroniside; Loganin; Baicalin; Wogonoside; Sweroside
MMP3	Stromelysin-1	1B3D	1	133.122	138.036	4.914	Morroniside				JAK3	Tyrosine-protein kinase JAK3	3LXL	Morroniside; Baicalin; Wogonoside
MMP12	Macrophage metalloelastase	1JIZ	1	130.238	131.401	1.163	Morroniside
MMP10	Stromelysin-2	1Q3A	2	130.834	139.844	9.01	Morroniside
METAP2	Methionine aminopeptidase 2	1B6A	1	124.648	143.04	18.392	Morroniside
MAPK8	Mitogen-activated protein kinase 8	2GMX	1	105.798	121.369	15.571	Morroniside
JAK3	Tyrosine-protein kinase JAK3	3LXL	1	108.562	119.906	11.344	Morroniside
JAK2	Tyrosine-protein kinase JAK2	2B7A	1	114.096	128.486	14.39	Morroniside
JAK1	Tyrosine-protein kinase JAK1	3EYG	1	103.581	126.035	22.454	Morroniside
ITGB3	Integrin alpha-Iib/Integrin beta-3	2VC2	5	54.491	129.646	75.155	Morroniside
ITGA2B	Integrin alpha-Iib/Integrin beta-3	2VC2	5	54.491	129.646	75.155	Morroniside
INS	Insulin	4AJX	4	34.087	131.009	96.922	Morroniside
IGKC	Immunoglobulin kappa constant	1A4K	2	129.368	139.689	10.321	Morroniside
IGK	Immunoglobulin kappa constant	1A4K	2	129.368	139.689	10.321	Morroniside
IAPP	Islet amyloid polypeptide	3G7V	1	140.641	152.64	11.999	Morroniside
HPGDS	Hematopoietic prostaglandin D synthase	2VCX	3	102.647	129.111	26.464	Morroniside
HNF4A	Hepatocyte nuclear factor 4-alpha	3FS1	2	94.9173	120.923	26.0057	Morroniside
HMGCR	3-hydroxy-3-methylglutaryl-coenzyme A reductase	1DQ8	8	112.93	119.883	6.953	Morroniside
HDAC7	Histone deacetylase 7	3C0Z	3	70.9805	150.348	79.3675	Morroniside
HDAC6	Histone deacetylase 6	5EDU	4	128.444	147.739	19.295	Morroniside
HDAC4	Histone deacetylase 4	2VQJ	2	124.915	134.948	10.033	Morroniside
HDAC3	Histone deacetylase 3	4A69	7	109.014	122.046	13.032	Morroniside
GSTP1	Glutathione S-transferase P	10GS	2	80.7349	122.102	41.3671	Morroniside
GNAS	Guanine nucleotide-binding protein G(s) subunit alpha isoforms short	5G53	1	120.105	127.894	7.789	Morroniside
GFPT1	Glutamine--fructose-6-phosphate aminotransferase [isomerizing] 1	2ZJ3	1	104.15	128.089	23.939	Morroniside
GAS6	Growth arrest-specific protein 6	5VXZ	1	118.618	119.247	0.629	Morroniside
FTO	Alpha-ketoglutarate-dependent dioxygenase FTO	3LFM	1	103.871	133.454	29.583	Morroniside
FN1	Fibronectin	2OCF	1	100.145	127.642	27.497	Morroniside
FABP1	Fatty acid-binding protein, liver	3STK	1	94.928	119.3	24.372	Morroniside
F5	Coagulation factor V	3P6Z	4	108.181	138.705	30.524	Morroniside
ESRRA	Steroid hormone receptor ERR1	2PJL	1	121.647	123.235	1.588	Morroniside
ESR1	Estrogen receptor	1A52	1	100.607	130.868	30.261	Morroniside
EPHX2	Bifunctional epoxide hydrolase 2	1VJ5	2	96.5568	120.018	23.4612	Morroniside
EGFR	Epidermal growth factor receptor	1M17	1	114.815	128.048	13.233	Morroniside
DRD3	D(3) dopamine receptor	3PBL	1	97.4659	131.567	34.1011	Morroniside
CYP19A1	Aromatase	3EQM	2	95.5316	122.817	27.2854	Morroniside
CXCR4	C-X-C chemokine receptor type 4	3ODU	1	117.547	119.566	2.019	Morroniside
CSF-1R	Macrophage colony-stimulating factor 1 receptor	2I0V	1	105.648	123.029	17.381	Morroniside
CMA1	Chymase	1T31	3	134.577	137.534	2.957	Morroniside
CCR2	C-C chemokine receptor type 2	5T1A	2	104.901	132.077	27.176	Morroniside
BTK	Tyrosine-protein kinase BTK	1B55	1	122.609	123.294	0.685	Morroniside
B2M	Beta-2-microglobulin	1GZP	2	86.1197	125.187	39.0673	Morroniside
ATP6AP2	Renin receptor	3LBS	1	136.619	142.752	6.133	Morroniside
AOC3	Membrane primary amine oxidase	4BTW	5	128.424	139.826	11.402	Morroniside
ALB	Serum albumin	1GNI	1	126.48	136.202	9.722	Morroniside
AKR1B1	Aldose reductase	1EF3	4	108.273	148.132	39.859	Morroniside
ADM	ADM	4RWF	1	134.32	148.688	14.368	Morroniside
ADAM17	Disintegrin and metalloproteinase domain-containing protein 17	1ZXC	1	132.594	140.54	7.946	Morroniside
ACHE	Acetylcholinesterase	4BDT	2	139.569	161.52	21.951	Morroniside
VDAC1	Voltage-dependent anion-selective channel protein 1	5XDN	6	67.7101	118.991	51.2809	Loganin
UMOD	Uromodulin	4WRN	4	129.822	140.945	11.123	Loganin
TGFBR1	TGF-beta receptor type-1	1PY5	1	94.2892	138.396	44.1068	Loganin
SIRT1	NAD-dependent protein deacetylase sirtuin-1	4ZZI	2	124.924	145.472	20.548	Loganin
SGK1	Serine/threonine-protein kinase Sgk1	3HDM	1	115.579	128.004	12.425	Loganin
S1PR1	Sphingosine 1-phosphate receptor 1	3V2W	1	81.3084	120.678	39.3696	Loganin
RELA	Transcription factor p65	3RC0	2	82.1847	120.231	38.0463	Loganin
RBP4	Retinol-binding protein 4	1RBP	1	114.182	129.343	15.161	Loganin
RAMP2	Receptor activity-modifying protein 2	4RWF	1	134.32	143.466	9.146	Loganin
QPCT	Glutaminyl-peptide cyclotransferase	3PBB	1	98.3572	132.262	33.9048	Loganin
PTH	Parathyroid hormone	3C4M	1	139.945	149.137	9.192	Loganin
PROC	Vitamin K-dependent protein C	1LQV	4	78.0126	122.452	44.4394	Loganin
PPARG	Peroxisome proliferator-activated receptor gamma	1FM6	2	119.805	124.137	4.332	Loganin
PNP	Purine nucleoside phosphorylase	1PF7	1	117.217	124.88	7.663	Loganin
PIK3R1	Phosphatidylinositol 3-kinase regulatory subunit alpha	3HHM	1	109.47	119.391	9.921	Loganin
PIK3CG	Phosphatidylinositol 4,5-bisphosphate 3-kinase catalytic subunit gamma isoform	2A4Z	1	101.077	129.255	28.178	Loganin
PIK3CA	Phosphatidylinositol 4,5-bisphosphate 3-kinase catalytic subunit alpha isoform	3HHM	1	109.47	119.391	9.921	Loganin
PDHK2	[Pyruvate dehydrogenase (acetyl-transferring)] kinase isozyme 2, mitochondrial	2BU5	1	113.191	127.676	14.485	Loganin
PAH	Phenylalanine-4-hydroxylase	4ANP	1	85.8813	135.131	49.2497	Loganin
NR3C2	Mineralocorticoid receptor	1YA3	1	113.764	127.856	14.092	Loganin
NR1I3	Nuclear receptor subfamily 1 group I member 3	1XV9	3	105.719	128.72	23.001	Loganin
NR1H3	Oxysterols receptor LXR-alpha	1UHL	4	116.429	136.48	20.051	Loganin
NR0B2	Nuclear receptor subfamily 0 group B member 2	2Z4J	2	105.7	131.39	25.69	Loganin
NQO1	NAD(P)H dehydrogenase [quinone] 1	1KBQ	2	122.868	132.689	9.821	Loganin
NPHS1	Nephrin	4ZRT	2	61.0549	123.591	62.5361	Loganin
NOS2	Nitric oxide synthase, inducible	2NSI	2	112.688	131.946	19.258	Loganin
NOS1	Nitric oxide synthase, brain	4UCH	2	108.786	135.839	27.053	Loganin
MPO	Myeloperoxidase	3ZS0	2	87.9861	131.513	43.5269	Loganin
MNDA	Myeloid cell nuclear differentiation antigen	5H7Q	1	36.9681	149.054	112.086	Loganin
MMP7	Matrilysin	1MMQ	1	140.68	140.724	0.044	Loganin
MMP3	Stromelysin-1	1B3D	1	133.122	137.095	3.973	Loganin
MMP12	Macrophage metalloelastase	1JIZ	1	130.238	146.762	16.524	Loganin
MMP10	Stromelysin-2	1Q3A	1	133.524	146.414	12.89	Loganin
METAP2	Methionine aminopeptidase 2	1B6A	1	124.648	143.03	18.382	Loganin
LCN2	Neutrophil gelatinase-associated lipocalin	1L6M	1	91.1191	120.43	29.3109	Loganin
JAK2	Tyrosine-protein kinase JAK2	2B7A	2	112.622	122.038	9.416	Loganin
JAK1	Tyrosine-protein kinase JAK1	3EYG	1	103.581	127.142	23.561	Loganin
ITGB3	Integrin beta-3	2VC2	5	54.491	121.579	67.088	Loganin
ITGA2B	Integrin alpha-Iib/Integrin beta-3	2VC2	5	54.491	121.579	67.088	Loganin
INS	Insulin	4AJX	4	34.087	127.551	93.464	Loganin
IGKC	Immunoglobulin kappa constant	1A4K	2	129.368	137.787	8.419	Loganin
IGK	Immunoglobulin kappa constant	1A4K	2	129.368	137.787	8.419	Loganin
IAPP	Islet amyloid polypeptide	3G7V	1	140.641	152.066	11.425	Loganin
HPGDS	Hematopoietic prostaglandin D synthase	2VCX	3	102.647	124.602	21.955	Loganin
HMGCR	3-hydroxy-3-methylglutaryl-coenzyme A reductase	1DQ8	8	112.93	122.927	9.997	Loganin
HIF1A	Hypoxia-inducible factor 1-alpha	3HQU	2	94.7724	117.596	22.8236	Loganin
HDAC7	Histone deacetylase 7	3C0Z	3	70.9805	138.791	67.8105	Loganin
HDAC6	Histone deacetylase 6	5EDU	2	129.353	139.94	10.587	Loganin
HDAC4	Histone deacetylase 4	2VQJ	2	124.915	139.107	14.192	Loganin
GSTP1	Glutathione S-transferase P	10GS	2	80.7349	125.181	44.4461	Loganin
GNAS	Guanine nucleotide-binding protein G(s) subunit alpha isoforms short	5G53	1	120.105	122.576	2.471	Loganin
GFPT1	Glutamine--fructose-6-phosphate aminotransferase [isomerizing] 1	2ZJ3	1	104.15	122.499	18.349	Loganin
FTO	Alpha-ketoglutarate-dependent dioxygenase FTO	3LFM	1	103.871	132.843	28.972	Loganin
F5	Coagulation factor V	3P6Z	4	108.181	138.052	29.871	Loganin
ESRRA	Steroid hormone receptor ERR1	2PJL	1	121.647	125.701	4.054	Loganin
ESR1	Estrogen receptor	1A52	1	100.607	126.735	26.128	Loganin
EPHX2	Bifunctional epoxide hydrolase 2	1VJ5	2	96.5568	119.839	23.2822	Loganin
EP300	Histone acetyltransferase p300	5BT3	1	129.601	129.819	0.218	Loganin
DRD3	D(3) dopamine receptor	3PBL	1	97.4659	130.06	32.5941	Loganin
DPP4	Dipeptidyl peptidase 4	1RWQ	5	96.1925	122.969	26.7765	Loganin
CYP19A1	Aromatase	3EQM	2	95.5316	120.531	24.9994	Loganin
CXCR4	C-X-C chemokine receptor type 4	3ODU	1	117.547	118.84	1.293	Loganin
CSF-1R	Macrophage colony-stimulating factor 1 receptor	2I0V	1	105.648	123.314	17.666	Loganin
CRAT	Carnitine O-acetyltransferase	1S5O	1	62.9424	119.429	56.4866	Loganin
CCR2	C-C chemokine receptor type 2	5T1A	2	104.901	127.394	22.493	Loganin
B2M	Beta-2-microglobulin	1GZP	2	86.1197	126.405	40.2853	Loganin
ATP6AP2	Renin receptor	3LBS	1	136.619	141.983	5.364	Loganin
AOC3	Membrane primary amine oxidase	4BTW	5	128.424	132.168	3.744	Loganin
ALB	Serum albumin	1GNI	7	77.4904	123.919	46.4286	Loganin
AKR1B1	Aldose reductase	1EF3	2	106.349	145.661	39.312	Loganin
ADM	ADM	4RWF	1	134.32	143.466	9.146	Loganin
ADAM17	Disintegrin and metalloproteinase domain-containing protein 17	1ZXC	1	132.594	144.89	12.296	Loganin
ACHE	Acetylcholinesterase	4BDT	2	139.569	157.985	18.416	Loganin
WNK1	Serine/threonine-protein kinase WNK1	5TF9	3	138.682	156.454	17.772	Baicalin
VDAC1	Voltage-dependent anion-selective channel protein 1	5XDN	1	62.0254	139.243	77.2176	Baicalin
TKT	Transketolase	3MOS	1	138.373	161.132	22.759	Baicalin
THBS1	Thrombospondin-1	5FOE	2	171.337	176.508	5.171	Baicalin
TGFBR1	TGF-beta receptor type-1	1PY5	1	94.2892	148.626	54.3368	Baicalin
SOS1	Son of sevenless homolog 1	4URW	2	91.8663	137.085	45.2187	Baicalin
SLC2A1	Solute carrier family 2, facilitated glucose transporter member 1	5EQG	1	143.84	151.262	7.422	Baicalin
SIRT1	NAD-dependent protein deacetylase sirtuin-1	4ZZI	2	124.924	165.299	40.375	Baicalin
SGK1	Serine/threonine-protein kinase Sgk1	3HDM	1	115.579	141.723	26.144	Baicalin
SERPINE1	Plasminogen activator inhibitor 1	4AQH	1	121.119	160.424	39.305	Baicalin
S1PR1	Sphingosine 1-phosphate receptor 1	3V2W	1	81.3084	139.952	58.6436	Baicalin
ROCK1	Rho-associated protein kinase 1	2ESM	1	87.9377	136.596	48.6583	Baicalin
RBP4	Retinol-binding protein 4	1RBP	1	114.182	174.393	60.211	Baicalin
RAMP2	Receptor activity-modifying protein 2	4RWF	1	134.32	137.351	3.031	Baicalin
QPCT	Glutaminyl-peptide cyclotransferase	3PBB	2	100.746	155.192	54.446	Baicalin
PROC	Vitamin K-dependent protein C	1LQV	4	78.0126	158.836	80.8234	Baicalin
PRKCE	Protein kinase C epsilon type	5LIH	4	145.867	147.141	1.274	Baicalin
PRKCB	Protein kinase C beta type	2I0E	1	109.537	139.952	30.415	Baicalin
PRKCA	Protein kinase C alpha type	3IW4	3	122.757	138.621	15.864	Baicalin
PRKACA	cAMP-dependent protein kinase catalytic subunit alpha	2GU8	1	143.256	152.878	9.622	Baicalin
PPARG	Peroxisome proliferator-activated receptor gamma	1FM6	2	119.805	152.058	32.253	Baicalin
PLK2	Serine/threonine-protein kinase PLK2	4I5M	1	134.261	135.585	1.324	Baicalin
PDHK2	[Pyruvate dehydrogenase (acetyl-transferring)] kinase isozyme 2, mitochondrial	2BU5	1	113.191	139.874	26.683	Baicalin
PAH	Phenylalanine-4-hydroxylase	4ANP	1	85.8813	139.426	53.5447	Baicalin
NR1I3	Nuclear receptor subfamily 1 group I member 3	1XV9	2	107.23	155.608	48.378	Baicalin
NQO1	NAD(P)H dehydrogenase [quinone] 1	1KBQ	2	122.868	151.296	28.428	Baicalin
NOS2	Nitric oxide synthase, inducible	2NSI	2	112.688	161.88	49.192	Baicalin
NOS1	Nitric oxide synthase, brain	4UCH	2	108.786	166.473	57.687	Baicalin
MPO	Myeloperoxidase	3ZS0	2	87.9861	174.593	86.6069	Baicalin
MMP9	Matrix metalloproteinase-9	2OVX	1	151.805	170.935	19.13	Baicalin
MMP8	Neutrophil collagenase	1BZS	1	158.551	185.237	26.686	Baicalin
MMP7	Matrilysin	1MMQ	1	140.68	145.454	4.774	Baicalin
MMP3	Stromelysin-1	1B3D	1	133.122	143.004	9.882	Baicalin
MMP12	Macrophage metalloelastase	1JIZ	1	130.238	172.437	42.199	Baicalin
MMP10	Stromelysin-2	1Q3A	1	133.524	169.1	35.576	Baicalin
MIF	Macrophage migration inhibitory factor	3L5R	1	122.771	143.819	21.048	Baicalin
METAP2	Methionine aminopeptidase 2	1B6A	1	124.648	156.865	32.217	Baicalin
MARK2	Serine/threonine-protein kinase MARK2	5EAK	1	140.881	150.876	9.995	Baicalin
MAPKAPK2	MAP kinase-activated protein kinase 2	2JBO	1	132.298	143.756	11.458	Baicalin
MAPK8	Mitogen-activated protein kinase 8	2GMX	1	105.798	142.282	36.484	Baicalin
KMT2A	Histone-lysine N-methyltransferase 2A	5F6L	1	142.153	149.649	7.496	Baicalin
JAK3	Tyrosine-protein kinase JAK3	3LXL	1	108.562	146.95	38.388	Baicalin
JAK2	Tyrosine-protein kinase JAK2	2B7A	2	112.622	152.077	39.455	Baicalin
JAK1	Tyrosine-protein kinase JAK1	3EYG	1	103.581	164.047	60.466	Baicalin
ITGB3	Integrin alpha-Iib/Integrin beta-3	2VC2	5	54.491	158.648	104.157	Baicalin
ITGA2B	Integrin alpha-Iib/Integrin beta-3	2VC2	5	54.491	158.648	104.157	Baicalin
IGKC	Immunoglobulin kappa constant	1A4K	2	129.368	148.134	18.766	Baicalin
IGK	Immunoglobulin kappa constant	1A4K	1	131.017	148.348	17.331	Baicalin
HSPA5	Endoplasmic reticulum chaperone BiP	3LDP	1	154.777	156.502	1.725	Baicalin
HSD11B1	Corticosteroid 11-beta-dehydrogenase isozyme 1	3D4N	2	157.228	169.723	12.495	Baicalin
HPGDS	Hematopoietic prostaglandin D synthase	2VCX	3	102.647	162.396	59.749	Baicalin
HNF4A	Hepatocyte nuclear factor 4-alpha	3FS1	2	94.9173	135.677	40.7597	Baicalin
HMGCR	3-hydroxy-3-methylglutaryl-coenzyme A reductase	1DQ8	8	112.93	136.233	23.303	Baicalin
HDAC8	Histone deacetylase 8	1T64	4	96.5193	153.345	56.8257	Baicalin
HDAC7	Histone deacetylase 7	3C0Z	2	80.4835	152.399	71.9155	Baicalin
HDAC6	Histone deacetylase 6	5EDU	4	128.444	137.256	8.812	Baicalin
HDAC4	Histone deacetylase 4	2VQJ	2	124.915	146.839	21.924	Baicalin
GZMA	Granzyme A	1ORF	1	149.685	156.774	7.089	Baicalin
GSTT1	Glutathione S-transferase theta-1	2C3Q	3	146.159	149.507	3.348	Baicalin
GSTP1	Glutathione S-transferase P	10GS	2	80.7349	155.873	75.1381	Baicalin
GSK3B	Glycogen synthase kinase-3 beta	1Q3D	1	108.717	148.551	39.834	Baicalin
GCK	Glucokinase	1V4S	2	102.802	151.799	48.997	Baicalin
GAS6	Growth arrest-specific protein 6	5VXZ	1	118.618	144.728	26.11	Baicalin
FTO	Alpha-ketoglutarate-dependent dioxygenase FTO	3LFM	1	103.871	154.684	50.813	Baicalin
FLT1	Vascular endothelial growth factor receptor 1	3HNG	1	135.273	154.666	19.393	Baicalin
FABP2	Fatty acid-binding protein, intestinal	3AKM	1	143.604	145.849	2.245	Baicalin
F5	Coagulation factor V	3P6Z	6	138.1	184.146	46.046	Baicalin
ERBB4	Receptor tyrosine-protein kinase erbB-4	2R4B	1	144.278	153.237	8.959	Baicalin
EPHX2	Bifunctional epoxide hydrolase 2	1VJ5	2	96.5568	148.786	52.2292	Baicalin
EGFR	Epidermal growth factor receptor	1M17	1	114.815	148.786	33.971	Baicalin
DRD3	D(3) dopamine receptor	3PBL	1	97.4659	141.903	44.4371	Baicalin
DPP4	Dipeptidyl peptidase 4	1RWQ	5	96.1925	146.752	50.5595	Baicalin
DEFA3	Neutrophil defensin 3	1ZMH	1	109.851	135.991	26.14	Baicalin
DDAH1	N(G),N(G)-dimethylarginine dimethylaminohydrolase 1	2JAJ	1	106.871	160.55	53.679	Baicalin
CYP2R1	Vitamin D 25-hydroxylase	3DL9	3	137.169	155.941	18.772	Baicalin
CYP19A1	Aromatase	3EQM	2	95.5316	136.531	40.9994	Baicalin
CXCR4	C-X-C chemokine receptor type 4	3ODU	1	117.547	139.504	21.957	Baicalin
CMA1	Chymase	1T31	3	134.577	141.207	6.63	Baicalin
CD40LG	CD40 ligand	3LKJ	5	161.08	168.683	7.603	Baicalin
CASP8	Caspase-8	3KJQ	1	137.658	150.087	12.429	Baicalin
CASP3	Caspase-3	1GFW	1	125.744	135.603	9.859	Baicalin
BRD2	Bromodomain-containing protein 2	2YDW	1	136.664	138.378	1.714	Baicalin
B2M	Beta-2-microglobulin	1GZP	3	124.765	146.176	21.411	Baicalin
AOC3	Membrane primary amine oxidase	4BTW	5	128.424	154.544	26.12	Baicalin
ALB	Serum albumin	1GNI	1	126.48	165.37	38.89	Baicalin
AKR1B1	Aldose reductase	1EF3	2	106.349	157.183	50.834	Baicalin
ADM	ADM	4RWF	1	134.32	137.351	3.031	Baicalin
ADAM17	Disintegrin and metalloproteinase domain-containing protein 17	1ZXC	1	132.594	165.039	32.445	Baicalin
ACHE	Acetylcholinesterase	4BDT	2	139.569	186.827	47.258	Baicalin
ACE2	Angiotensin-converting enzyme 2	1R4L	6	153.157	157.693	4.536	Baicalin
ACACB	Acetyl-CoA carboxylase 3	3FF6	2	120.959	139.508	18.549	Baicalin
WNK1	Serine/threonine-protein kinase WNK1	5TF9	3	138.682	148.614	9.932	Wogonoside
SOS1	Son of sevenless homolog 1	4URW	2	91.8663	129.909	38.0427	Wogonoside
SLC2A1	Solute carrier family 2, facilitated glucose transporter member 1	5EQG	1	143.84	144.405	0.565	Wogonoside
SIRT1	NAD-dependent protein deacetylase sirtuin-1	4ZZI	2	124.924	154.565	29.641	Wogonoside
SGK1	Serine/threonine-protein kinase Sgk1	3HDM	1	115.579	137.697	22.118	Wogonoside
S1PR1	Sphingosine 1-phosphate receptor 1	3V2W	1	81.3084	127.762	46.4536	Wogonoside
RBP4	Retinol-binding protein 4	1RBP	1	114.182	163.342	49.16	Wogonoside
QPCT	Glutaminyl-peptide cyclotransferase	3PBB	1	98.3572	133.907	35.5498	Wogonoside
PROC	Vitamin K-dependent protein C	1LQV	4	78.0126	137.345	59.3324	Wogonoside
PRKCB	Protein kinase C beta type	2I0E	2	109.53	127.563	18.033	Wogonoside
PRKCA	Protein kinase C alpha type	3IW4	3	122.757	127.213	4.456	Wogonoside
PPARG	Peroxisome proliferator-activated receptor gamma	1FM6	2	119.805	138.169	18.364	Wogonoside
PDHK2	[Pyruvate dehydrogenase (acetyl-transferring)] kinase isozyme 2, mitochondrial	2BU5	1	113.191	129.11	15.919	Wogonoside
PAH	Phenylalanine-4-hydroxylase	4ANP	1	85.8813	132.605	46.7237	Wogonoside
NR1I3	Nuclear receptor subfamily 1 group I member 3	1XV9	2	107.23	142.594	35.364	Wogonoside
NQO1	NAD(P)H dehydrogenase [quinone] 1	1KBQ	2	122.868	141.724	18.856	Wogonoside
NPHS1	Nephrin	4ZRT	2	61.0549	131.814	70.7591	Wogonoside
NOS2	Nitric oxide synthase, inducible	2NSI	2	112.688	151.666	38.978	Wogonoside
NOS1	Nitric oxide synthase, brain	4UCH	2	108.786	160.238	51.452	Wogonoside
MPO	Myeloperoxidase	3ZS0	2	87.9861	165.091	77.1049	Wogonoside
MMP9	Matrix metalloproteinase-9	2OVX	1	151.805	157.595	5.79	Wogonoside
MMP3	Stromelysin-1	1B3D	1	133.122	135.595	2.473	Wogonoside
MMP12	Macrophage metalloelastase	1JIZ	1	130.238	146.182	15.944	Wogonoside
MMP10	Stromelysin-2	1Q3A	1	133.524	157.638	24.114	Wogonoside
METAP2	Methionine aminopeptidase 2	1B6A	1	124.648	142.141	17.493	Wogonoside
MAPKAPK2	MAP kinase-activated protein kinase 2	2JBO	1	132.298	135.598	3.3	Wogonoside
JAK3	Tyrosine-protein kinase JAK3	3LXL	1	108.562	134.219	25.657	Wogonoside
JAK2	Tyrosine-protein kinase JAK2	2B7A	2	112.622	136.12	23.498	Wogonoside
JAK1	Tyrosine-protein kinase JAK1	3EYG	1	103.581	148.268	44.687	Wogonoside
ITGB3	Integrin alpha-Iib/Integrin beta-3	2VC2	5	54.491	143.856	89.365	Wogonoside
ITGA2B	Integrin alpha-Iib/Integrin beta-3	2VC2	5	54.491	143.856	89.365	Wogonoside
IGKC	Immunoglobulin kappa constant	1A4K	2	129.368	152.862	23.494	Wogonoside
IGK	Immunoglobulin kappa constant	1A4K	2	129.368	152.862	23.494	Wogonoside
HPGDS	Hematopoietic prostaglandin D synthase	2VCX	1	116.275	136.788	20.513	Wogonoside
HMGCR	3-hydroxy-3-methylglutaryl-coenzyme A reductase	1DQ8	8	112.93	144.063	31.133	Wogonoside
HDAC8	Histone deacetylase 8	1T64	4	96.5193	136.679	40.1597	Wogonoside
HDAC7	Histone deacetylase 7	3C0Z	2	80.4835	127.305	46.8215	Wogonoside
HDAC4	Histone deacetylase 4	2VQJ	2	124.915	132.548	7.633	Wogonoside
GZMA	Granzyme A	1ORF	1	149.685	153.788	4.103	Wogonoside
GSTP1	Glutathione S-transferase P	10GS	2	80.7349	132.808	52.0731	Wogonoside
GNAS	Guanine nucleotide-binding protein G(s) subunit alpha isoforms short	5G53	1	120.105	126.148	6.043	Wogonoside
GCK	Glucokinase	1V4S	2	102.802	157.958	55.156	Wogonoside
F5	Coagulation factor V	3P6Z	4	108.181	148.25	40.069	Wogonoside
ERBB4	Receptor tyrosine-protein kinase erbB-4	2R4B	1	144.278	147.793	3.515	Wogonoside
EGFR	Epidermal growth factor receptor	1M17	1	114.815	129.751	14.936	Wogonoside
DRD3	D(3) dopamine receptor	3PBL	1	97.4659	133.065	35.5991	Wogonoside
DEFA3	Neutrophil defensin 3	1ZMH	1	109.851	141.412	31.561	Wogonoside
CXCR4	C-X-C chemokine receptor type 4	3ODU	1	117.547	134.71	17.163	Wogonoside
COX2	Cytochrome c oxidase subunit 2	3VRJ	2	112.223	126.882	14.659	Wogonin
CD40LG	CD40 ligand	3LKJ	5	161.08	162.258	1.178	Wogonoside
CCR2	C-C chemokine receptor type 2	5T1A	2	104.901	142.195	37.294	Wogonoside
B2M	Beta-2-microglobulin	1GZP	2	86.1197	136.575	50.4553	Wogonoside
AOC3	Membrane primary amine oxidase	4BTW	5	128.424	146.75	18.326	Wogonoside
ALB	Serum albumin	1GNI	1	126.48	153.084	26.604	Wogonoside
AKR1B1	Aldose reductase	1EF3	4	108.273	154.744	46.471	Wogonoside
ADAM17	Disintegrin and metalloproteinase domain-containing protein 17	1ZXC	1	132.594	141.38	8.786	Wogonoside
ACHE	Acetylcholinesterase	4BDT	2	139.569	152.658	13.089	Wogonoside
ACACB	Acetyl-CoA carboxylase 3	3FF6	2	120.959	140.207	19.248	Wogonoside
VDAC1	Voltage-dependent anion-selective channel protein 1	5XDN	1	62.0254	92.6187	30.5933	Wogonin
TRNT	CCA tRNA nucleotidyltransferase 1, mitochondrial	4X4W	2	47.8051	95.8487	48.0436	Wogonin
TGFBR1	TGF-beta receptor type-1	1PY5	1	94.2892	100.401	6.1118	Wogonin
S1PR1	Sphingosine 1-phosphate receptor 1	3V2W	1	81.3084	93.935	12.6266	Wogonin
RELA	Transcription factor p65	3RC0	2	82.1847	108.976	26.7913	Wogonin
QPCT	Glutaminyl-peptide cyclotransferase	3PBB	2	100.746	102.909	2.163	Wogonin
PROC	Vitamin K-dependent protein C	1LQV	4	78.0126	101.3	23.2874	Wogonin
PLAU	Urokinase-type plasminogen activator	1C5W	5	100.197	104.418	4.221	Wogonin
PAH	Phenylalanine-4-hydroxylase	4ANP	1	85.8813	105.804	19.9227	Wogonin
NPHS1	Nephrin	4ZRT	2	61.0549	92.604	31.5491	Wogonin
MPO	Myeloperoxidase	3ZS0	2	87.9861	108.501	20.5149	Wogonin
MNDA	Myeloid cell nuclear differentiation antigen	5H7Q	1	36.9681	100.191	63.2229	Wogonin
LCN2	Neutrophil gelatinase-associated lipocalin	1L6M	1	91.1191	92.7576	1.6385	Wogonin
INS	Insulin	4AJX	4	34.087	105.096	71.009	Wogonin
HPGDS	Hematopoietic prostaglandin D synthase	2VCX	3	102.647	130.549	27.902	Wogonin
HDAC8	Histone deacetylase 8	1T64	2	68.7148	98.3368	29.622	Wogonin
HDAC7	Histone deacetylase 7	3C0Z	2	80.4835	98.0337	17.5502	Wogonin
GSTP1	Glutathione S-transferase P	10GS	2	80.7349	102.16	21.4251	Wogonin
GCGR	Glucagon receptor	4L6R	1	62.3119	98.0914	35.7795	Wogonin
FTO	Alpha-ketoglutarate-dependent dioxygenase FTO	3LFM	1	103.871	110.751	6.88	Wogonin
CRAT	Carnitine O-acetyltransferase	1S5O	1	62.9424	89.042	26.0996	Wogonin
CNDP2	Cytosolic non-specific dipeptidase	4RUH	3	49.9838	95.7309	45.7471	Wogonin
CFD	Complement factor D	1BIO	1	72.4039	110.316	37.9121	Wogonin
CD36	Platelet glycoprotein 4	5LGD	2	81.7271	89.5613	7.8342	Wogonin
C1QB	Complement C1q subcomponent subunit B	2JG8	2	65.7315	95.8659	30.1344	Wogonin
B2M	Beta-2-microglobulin	1GZP	2	86.1197	108.868	22.7483	Wogonin
ALB	Serum albumin	1GNI	7	77.4904	99.9049	22.4145	Wogonin
VDAC1	Voltage-dependent anion-selective channel protein 1	5XDN	6	67.7101	121.567	53.8569	Sweroside
UMOD	Uromodulin	4WRN	1	120.762	131.138	10.376	Sweroside
TGFBR1	TGF-beta receptor type-1	1PY5	1	94.2892	129.7	35.4108	Sweroside
SIRT1	NAD-dependent protein deacetylase sirtuin-1	4ZZI	2	124.924	139.422	14.498	Sweroside
SGPL1	Sphingosine-1-phosphate lyase 1	4Q6R	1	62.4974	120.846	58.3486	Sweroside
SGK1	Serine/threonine-protein kinase Sgk1	3HDM	1	115.579	118.987	3.408	Sweroside
SERPINE1	Plasminogen activator inhibitor 1	4AQH	1	121.119	127.762	6.643	Sweroside
S1PR1	Sphingosine 1-phosphate receptor 1	3V2W	1	81.3084	128.992	47.6836	Sweroside
RBP4	Retinol-binding protein 4	1RBP	1	114.182	137.351	23.169	Sweroside
QPCT	Glutaminyl-peptide cyclotransferase	3PBB	2	100.746	134.085	33.339	Sweroside
PROC	Vitamin K-dependent protein C	1LQV	4	78.0126	123.559	45.5464	Sweroside
PPARG	Peroxisome proliferator-activated receptor gamma	1FM6	2	119.805	121.163	1.358	Sweroside
PNP	Purine nucleoside phosphorylase	1PF7	1	117.217	126.332	9.115	Sweroside
PLAU	Urokinase-type plasminogen activator	1C5W	5	100.197	131.452	31.255	Sweroside
PIK3R1	Phosphatidylinositol 3-kinase regulatory subunit alpha	3HHM	1	109.47	124.581	15.111	Sweroside
PIK3CA	Phosphatidylinositol 4,5-bisphosphate 3-kinase catalytic subunit alpha isoform	3HHM	1	109.47	124.581	15.111	Sweroside
PDHK2	[Pyruvate dehydrogenase (acetyl-transferring)] kinase isozyme 2, mitochondrial	2BU5	1	113.191	120.702	7.511	Sweroside
PAH	Phenylalanine-4-hydroxylase	4ANP	1	85.8813	128.453	42.5717	Sweroside
NR3C2	Mineralocorticoid receptor	1YA3	3	106.722	125.257	18.535	Sweroside
NR1I3	Nuclear receptor subfamily 1 group I member 3	1XV9	2	107.23	130.277	23.047	Sweroside
NR0B2	Nuclear receptor subfamily 0 group B member 2	2Z4J	2	105.7	122.784	17.084	Sweroside
NQO1	NAD(P)H dehydrogenase [quinone] 1	1KBQ	2	122.868	133.102	10.234	Sweroside
NPHS1	Nephrin	4ZRT	2	61.0549	123.061	62.0061	Sweroside
NOS2	Nitric oxide synthase, inducible	2NSI	2	112.688	147.915	35.227	Sweroside
NOS1	Nitric oxide synthase, brain	4UCH	5	113.79	142.039	28.249	Sweroside
MPO	Myeloperoxidase	3ZS0	2	87.9861	146.323	58.3369	Sweroside
MNDA	Myeloid cell nuclear differentiation antigen	5H7Q	1	36.9681	134.422	97.4539	Sweroside
MMP3	Stromelysin-1	1B3D	1	133.122	135.597	2.475	Sweroside
MMP12	Macrophage metalloelastase	1JIZ	1	130.238	146.947	16.709	Sweroside
MMP10	Stromelysin-2	1Q3A	1	133.524	139.443	5.919	Sweroside
MIF	Macrophage migration inhibitory factor	3L5R	1	122.771	124.702	1.931	Sweroside
METAP2	Methionine aminopeptidase 2	1B6A	1	124.648	138.551	13.903	Sweroside
JAK2	Tyrosine-protein kinase JAK2	2B7A	1	114.096	122.873	8.777	Sweroside
JAK1	Tyrosine-protein kinase JAK1	3EYG	1	103.581	119.006	15.425	Sweroside
ITGB3	Integrin alpha-Iib/Integrin beta-3	2VC2	5	54.491	130.448	75.957	Sweroside
ITGA2B	Integrin alpha-Iib/Integrin beta-3	2VC2	5	54.491	130.448	75.957	Sweroside
INS	Insulin	4AJX	4	34.087	128.302	94.215	Sweroside
IGKC	Immunoglobulin kappa constant	1A4K	2	129.368	137.987	8.619	Sweroside
IGK	Immunoglobulin kappa constant	1A4K	2	129.368	137.987	8.619	Sweroside
IAPP	Islet amyloid polypeptide	3G7V	1	140.641	143.808	3.167	Sweroside
HPGDS	Hematopoietic prostaglandin D synthase	2VCX	3	102.647	120.128	17.481	Sweroside
HMGCR	3-hydroxy-3-methylglutaryl-coenzyme A reductase	1DQ8	8	112.93	118.86	5.93	Sweroside
HDAC8	Histone deacetylase 8	1T64	4	96.5193	141.105	44.5857	Sweroside
HDAC7	Histone deacetylase 7	3C0Z	1	72.1608	141.485	69.3242	Sweroside
HDAC6	Histone deacetylase 6	5EDU	4	128.444	134.684	6.24	Sweroside
HDAC4	Histone deacetylase 4	2VQJ	2	124.915	125.701	0.786	Sweroside
GSTP1	Glutathione S-transferase P	10GS	2	80.7349	118.583	37.8481	Sweroside
GFPT1	Glutamine--fructose-6-phosphate aminotransferase [isomerizing] 1	2ZJ3	1	104.15	121.719	17.569	Sweroside
GCKR	Glucokinase regulatory protein	4BB9	1	111.86	133.22	21.36	Sweroside
GCK	Glucokinase	1V4S	2	102.802	126.83	24.028	Sweroside
FTO	Alpha-ketoglutarate-dependent dioxygenase FTO	3LFM	1	103.871	141.009	37.138	Sweroside
FN1	Fibronectin	2OCF	1	100.145	129.606	29.461	Sweroside
FLT1	Vascular endothelial growth factor receptor 1	3HNG	1	135.273	139.169	3.896	Sweroside
FABP4	Fatty acid-binding protein, adipocyte	2HNX	1	92.2812	124.358	32.0768	Sweroside
FABP1	Fatty acid-binding protein, liver	3STK	2	101.255	121.13	19.875	Sweroside
F5	Coagulation factor V	3P6Z	4	108.181	155.22	47.039	Sweroside
ESR1	Estrogen receptor	1A52	1	100.607	125.868	25.261	Sweroside
EPHX2	Bifunctional epoxide hydrolase 2	1VJ5	2	96.5568	127.463	30.9062	Sweroside
DRD3	D(3) dopamine receptor	3PBL	1	97.4659	125.851	28.3851	Sweroside
DDAH1	N(G),N(G)-dimethylarginine dimethylaminohydrolase 1	2JAJ	1	106.871	124.097	17.226	Sweroside
CXCR4	C-X-C chemokine receptor type 4	3ODU	4	111.04	122.915	11.875	Sweroside
CSF-1R	Macrophage colony-stimulating factor 1 receptor	2I0V	1	105.648	126.308	20.66	Sweroside
COX2	Cytochrome c oxidase subunit 2	3VRJ	2	112.223	118.755	6.532	Sweroside
CFD	Complement factor D	1BIO	1	72.4039	126.579	54.1751	Sweroside
CCR2	C-C chemokine receptor type 2	5T1A	2	104.901	125.716	20.815	Sweroside
B2M	Beta-2-microglobulin	1GZP	2	86.1197	131.708	45.5883	Sweroside
ATP6AP2	Renin receptor	3LBS	1	136.619	137.488	0.869	Sweroside
AOC3	Membrane primary amine oxidase	4BTW	5	128.424	135.936	7.512	Sweroside
ALB	Serum albumin	1GNI	1	126.48	129.332	2.852	Sweroside
AKR1B1	Aldose reductase	1EF3	2	106.349	141.884	35.535	Sweroside
ADAM17	Disintegrin and metalloproteinase domain-containing protein 17	1ZXC	1	132.594	139.31	6.716	Sweroside
ACHE	Acetylcholinesterase	4BDT	2	139.569	146.881	7.312	Sweroside

## Sheet: docking result‘s gene
gene
ACACB
ACE2
ACHE
ADAM17
ADM
AKR1B1
ALB
AOC3
ATP6AP2
B2M
BRD2
BTK
C1QB
CASP3
CASP8
CCR2
CD36
CD40LG
CFD
CMA1
CNDP2
COX2
CRAT
CSF-1R
CXCR4
CYP19A1
CYP2R1
DDAH1
DEFA3
DPP4
DRD3
EGFR
EP300
EPHX2
ERBB4
ESR1
ESRRA
F5
FABP1
FABP2
FABP4
FLT1
FN1
FTO
GAS6
GCGR
GCK
GCKR
GFPT1
GNAS
GSK3B
GSTP1
GSTT1
GZMA
HDAC3
HDAC4
HDAC6
HDAC7
HDAC8
HIF1A
HMGCR
HNF4A
HPGDS
HSD11B1
HSPA5
IAPP
IGK
IGKC
INS
ITGA2B
ITGB3
JAK1
JAK2
JAK3
KMT2A
LCN2
MAPK8
MAPKAPK2
MARK2
METAP2
MIF
MMP10
MMP12
MMP3
MMP7
MMP8
MMP9
MNDA
MPO
NOS1
NOS2
NPHS1
NQO1
NR0B2
NR1H3
NR1I3
NR3C2
PAH
PDHK2
PIK3CA
PIK3CG
PIK3R1
PLAU
PLK2
PNP
PPARG
PRKACA
PRKCA
PRKCB
PRKCE
PROC
PTH
QPCT
RAMP2
RBP4
RELA
ROCK1
S1PR1
SERPINE1
SGK1
SGPL1
SIRT1
SLC2A1
SOS1
TGFBR1
THBS1
TKT
TRNT
UMOD
VDAC1
WNK1

## Sheet: kegg result
Category	Term	Count	%	PValue	Genes	List Total	Pop Hits	Pop Total	Fold Enrichment	Bonferroni	Benjamini	FDR
KEGG_PATHWAY	hsa05200:Pathways in cancer	27	20.9302	6.10355e-11	MMP9, PPARG, CASP3, CXCR4, SOS1, CASP8, SLC2A1, PIK3CA, PRKACA, NOS2, PIK3R1, FN1, PRKCA, EGFR, PIK3CG, ROCK1, RELA, TGFBR1, PRKCB, HIF1A, EP300, GSK3B, JAK1, GNAS, MAPK8, GSTP1, ITGA2B	104	393	6879	4.54426	1.33057e-08	1.33057e-08	7.75803e-08
KEGG_PATHWAY	hsa04066:HIF-1 signaling pathway	14	10.8527	1.27116e-09	PRKCA, PIK3CG, EGFR, FLT1, RELA, PRKCB, EP300, HIF1A, INS, SERPINE1, SLC2A1, PIK3CA, NOS2, PIK3R1	104	96	6879	9.64603	2.77112e-07	1.38556e-07	1.61573e-06			HMGCR	AMPK signaling pathway; Bile secretion	Bile secretion
KEGG_PATHWAY	hsa05205:Proteoglycans in cancer	18	13.9535	4.89674e-09	PRKCA, PIK3CG, EGFR, ROCK1, ERBB4, MMP9, ESR1, ITGB3, PRKCB, CASP3, HIF1A, SOS1, PIK3CA, PRKACA, THBS1, PIK3R1, PLAU, FN1	104	200	6879	5.95298	1.06749e-06	3.5583e-07	6.22409e-06			HNF4A	AMPK signaling pathway; Maturity onset diabetes of the young	Maturity onset diabetes of the young
KEGG_PATHWAY	hsa04931:Insulin resistance	13	10.0775	5.61697e-08	PIK3CG, CD36, INS, GSK3B, RELA, GFPT1, SLC2A1, PIK3CA, MAPK8, ACACB, PRKCE, PIK3R1, NR1H3	104	108	6879	7.96181	1.22449e-05	3.06124e-06	7.13955e-05			SIRT1	FoxO signaling pathway; AMPK signaling pathway; Glucagon signaling pathway; MicroRNAs in cancer; Amphetamine addiction
KEGG_PATHWAY	hsa04917:Prolactin signaling pathway	11	8.52713	7.87334e-08	PIK3CG, GCK, INS, RELA, GSK3B, SOS1, ESR1, PIK3CA, MAPK8, JAK2, PIK3R1	104	71	6879	10.2477	1.71637e-05	3.43277e-06	0.000100076			JAK3	Viral carcinogenesis; PI3K-Akt signaling pathway; Chemokine signaling pathway; HTLV-I infection; Measles; Jak-STAT signaling pathway; Epstein-Barr virus infection; Signaling pathways regulating pluripotency of stem cells
KEGG_PATHWAY	hsa04919:Thyroid hormone signaling pathway	13	10.0775	1.13902e-07	PRKCA, PIK3CG, HDAC3, HIF1A, EP300, GSK3B, SLC2A1, ESR1, PIK3CA, PRKACA, ITGB3, PIK3R1, PRKCB	104	115	6879	7.47717	2.48304e-05	4.13844e-06	0.000144778
KEGG_PATHWAY	hsa05203:Viral carcinogenesis	16	12.4031	3.14266e-07	PIK3CG, RELA, MAPKAPK2, HDAC4, CASP3, HDAC3, EP300, CASP8, JAK1, PIK3CA, PRKACA, JAK3, HDAC8, HDAC7, PIK3R1, HDAC6	104	205	6879	5.16248	6.85077e-05	9.78709e-06	0.000399453
KEGG_PATHWAY	hsa04068:FoxO signaling pathway	13	10.0775	6.15095e-07	PIK3CG, EGFR, SGK1, S1PR1, EP300, PLK2, INS, TGFBR1, SOS1, PIK3CA, MAPK8, SIRT1, PIK3R1	104	134	6879	6.41698	0.000134082	1.67612e-05	0.000781826
KEGG_PATHWAY	hsa04960:Aldosterone-regulated sodium reabsorption	8	6.20155	1.42658e-06	PRKCA, PIK3CG, SGK1, INS, NR3C2, PIK3CA, PIK3R1, PRKCB	104	39	6879	13.568	0.000310945	3.45543e-05	0.00181326
KEGG_PATHWAY	hsa05161:Hepatitis B	13	10.0775	1.43911e-06	PRKCA, PIK3CG, CASP3, EP300, RELA, TGFBR1, MMP9, CASP8, PIK3CA, JAK1, MAPK8, PIK3R1, PRKCB	104	145	6879	5.93017	0.000313676	3.1372e-05	0.00182919
KEGG_PATHWAY	hsa04510:Focal adhesion	15	11.6279	1.96559e-06	PIK3CG, EGFR, PRKCA, FLT1, ROCK1, ITGB3, PRKCB, SOS1, GSK3B, PIK3CA, MAPK8, THBS1, PIK3R1, ITGA2B, FN1	104	206	6879	4.81633	0.000428407	3.89537e-05	0.00249837
KEGG_PATHWAY	hsa05142:Chagas disease (American trypanosomiasis)	11	8.52713	2.95562e-06	PIK3CG, C1QB, RELA, TGFBR1, CASP8, SERPINE1, PIK3CA, MAPK8, GNAS, NOS2, PIK3R1	104	104	6879	6.99602	0.000644119	5.36924e-05	0.00375673
KEGG_PATHWAY	hsa05146:Amoebiasis	11	8.52713	3.51863e-06	PRKCA, PIK3CG, CASP3, RELA, PIK3CA, PRKACA, GNAS, NOS2, PIK3R1, PRKCB, FN1	104	106	6879	6.86402	0.000766768	5.90031e-05	0.00447233
KEGG_PATHWAY	hsa04012:ErbB signaling pathway	10	7.75194	5.17922e-06	PRKCA, PIK3CG, EGFR, ERBB4, GSK3B, SOS1, PIK3CA, MAPK8, PIK3R1, PRKCB	104	87	6879	7.60279	0.00112844	8.06448e-05	0.00658294
KEGG_PATHWAY	hsa04071:Sphingolipid signaling pathway	11	8.52713	1.0777e-05	PRKCA, PIK3CG, SGPL1, S1PR1, ROCK1, RELA, PIK3CA, MAPK8, PRKCE, PIK3R1, PRKCB	104	120	6879	6.06322	0.00234664	0.000156614	0.0136974
KEGG_PATHWAY	hsa04151:PI3K-Akt signaling pathway	18	13.9535	1.19418e-05	PRKCA, PIK3CG, EGFR, SGK1, FLT1, RELA, ITGB3, INS, GSK3B, SOS1, PIK3CA, JAK1, JAK2, JAK3, THBS1, PIK3R1, FN1, ITGA2B	104	345	6879	3.451	0.00259995	0.000162695	0.0151778
KEGG_PATHWAY	hsa05215:Prostate cancer	9	6.97674	4.59456e-05	PIK3CG, EGFR, EP300, INS, RELA, GSK3B, SOS1, PIK3CA, PIK3R1	104	88	6879	6.76475	0.00996638	0.000589025	0.0583843
KEGG_PATHWAY	hsa05212:Pancreatic cancer	8	6.20155	4.69527e-05	PIK3CG, EGFR, RELA, TGFBR1, PIK3CA, JAK1, MAPK8, PIK3R1	104	65	6879	8.14083	0.0101837	0.000568501	0.0596636
KEGG_PATHWAY	hsa05164:Influenza A	12	9.30233	5.23831e-05	PRKCA, PIK3CG, EP300, RELA, GSK3B, PIK3CA, JAK1, MAPK8, JAK2, PIK3R1, VDAC1, PRKCB	104	174	6879	4.56167	0.0113549	0.000600862	0.0665621
KEGG_PATHWAY	hsa04664:Fc epsilon RI signaling pathway	8	6.20155	6.30246e-05	PRKCA, PIK3CG, SOS1, PIK3CA, MAPK8, PIK3R1, PRKCB, BTK	104	68	6879	7.78167	0.0136458	0.000686754	0.080079
KEGG_PATHWAY	hsa04930:Type II diabetes mellitus	7	5.42636	7.17704e-05	PIK3CG, GCK, INS, PIK3CA, MAPK8, PRKCE, PIK3R1	104	48	6879	9.64603	0.0155247	0.000744794	0.0911867
KEGG_PATHWAY	hsa04932:Non-alcoholic fatty liver disease (NAFLD)	11	8.52713	7.91654e-05	PIK3CG, CASP3, COX2, INS, RELA, GSK3B, CASP8, PIK3CA, MAPK8, PIK3R1, NR1H3	104	151	6879	4.81845	0.0171107	0.000784181	0.100578
KEGG_PATHWAY	hsa04152:AMPK signaling pathway	10	7.75194	8.50939e-05	PIK3CG, CD36, HNF4A, HMGCR, INS, PPARG, PIK3CA, ACACB, SIRT1, PIK3R1	104	123	6879	5.37758	0.0183802	0.000806251	0.108106
KEGG_PATHWAY	hsa04062:Chemokine signaling pathway	12	9.30233	9.60034e-05	PIK3CG, ROCK1, CXCR4, RELA, GSK3B, SOS1, CCR2, PIK3CA, PRKACA, JAK2, JAK3, PIK3R1	104	186	6879	4.26737	0.0207122	0.000871693	0.121958
KEGG_PATHWAY	hsa04750:Inflammatory mediator regulation of TRP channels	9	6.97674	9.94463e-05	PRKCA, PIK3CG, PIK3CA, PRKACA, MAPK8, GNAS, PRKCE, PIK3R1, PRKCB	104	98	6879	6.07447	0.021447	0.000866839	0.126329
KEGG_PATHWAY	hsa04915:Estrogen signaling pathway	9	6.97674	0.000106864	PIK3CG, EGFR, SOS1, MMP9, ESR1, PIK3CA, PRKACA, GNAS, PIK3R1	104	99	6879	6.01311	0.0230284	0.000895663	0.135747
KEGG_PATHWAY	hsa05231:Choline metabolism in cancer	9	6.97674	0.00012308	PRKCA, PIK3CG, EGFR, HIF1A, SOS1, PIK3CA, MAPK8, PIK3R1, PRKCB	104	101	6879	5.89404	0.0264762	0.000993321	0.15633
KEGG_PATHWAY	hsa04380:Osteoclast differentiation	10	7.75194	0.000138464	PIK3CG, RELA, TGFBR1, PPARG, PIK3CA, JAK1, MAPK8, ITGB3, PIK3R1, BTK	104	131	6879	5.04918	0.0297361	0.00107753	0.175854
KEGG_PATHWAY	hsa05160:Hepatitis C	10	7.75194	0.000155486	PIK3CG, EGFR, RELA, GSK3B, SOS1, PIK3CA, JAK1, MAPK8, PIK3R1, NR1H3	104	133	6879	4.97325	0.0333304	0.00116823	0.197453
KEGG_PATHWAY	hsa05223:Non-small cell lung cancer	7	5.42636	0.000172386	PRKCA, PIK3CG, EGFR, SOS1, PIK3CA, PIK3R1, PRKCB	104	56	6879	8.26803	0.036886	0.001252	0.218894
KEGG_PATHWAY	hsa04923:Regulation of lipolysis in adipocytes	7	5.42636	0.000172386	PIK3CG, INS, PIK3CA, FABP4, PRKACA, GNAS, PIK3R1	104	56	6879	8.26803	0.036886	0.001252	0.218894
KEGG_PATHWAY	hsa04668:TNF signaling pathway	9	6.97674	0.000184372	PIK3CG, CASP3, RELA, MMP9, CASP8, PIK3CA, MAPK8, MMP3, PIK3R1	104	107	6879	5.56353	0.0393996	0.00129583	0.234097
KEGG_PATHWAY	hsa04910:Insulin signaling pathway	10	7.75194	0.000205838	PIK3CG, GCK, INS, GSK3B, SOS1, PIK3CA, PRKACA, MAPK8, ACACB, PIK3R1	104	138	6879	4.79306	0.0438853	0.00140143	0.261319
KEGG_PATHWAY	hsa04015:Rap1 signaling pathway	12	9.30233	0.000280423	PRKCA, PIK3CG, EGFR, FLT1, INS, PIK3CA, GNAS, ITGB3, THBS1, PIK3R1, PRKCB, ITGA2B	104	210	6879	3.77967	0.0593092	0.00185104	0.355852
KEGG_PATHWAY	hsa05210:Colorectal cancer	7	5.42636	0.000303578	PIK3CG, CASP3, TGFBR1, GSK3B, PIK3CA, MAPK8, PIK3R1	104	62	6879	7.4679	0.0640469	0.00194487	0.385183
KEGG_PATHWAY	hsa05230:Central carbon metabolism in cancer	7	5.42636	0.000361414	PIK3CG, EGFR, HIF1A, GCK, SLC2A1, PIK3CA, PIK3R1	104	64	6879	7.23453	0.0757776	0.00224897	0.458412
KEGG_PATHWAY	hsa05214:Glioma	7	5.42636	0.000393394	PRKCA, PIK3CG, EGFR, SOS1, PIK3CA, PIK3R1, PRKCB	104	65	6879	7.12322	0.0822008	0.00237985	0.49888
KEGG_PATHWAY	hsa05211:Renal cell carcinoma	7	5.42636	0.000427544	PIK3CG, HIF1A, EP300, SOS1, SLC2A1, PIK3CA, PIK3R1	104	66	6879	7.0153	0.0890112	0.00251641	0.54208
KEGG_PATHWAY	hsa04014:Ras signaling pathway	12	9.30233	0.000525537	PRKCA, PIK3CG, EGFR, FLT1, INS, RELA, SOS1, PIK3CA, PRKACA, MAPK8, PIK3R1, PRKCB	104	226	6879	3.51208	0.108275	0.00301117	0.665942
KEGG_PATHWAY	hsa04662:B cell receptor signaling pathway	7	5.42636	0.000544054	PIK3CG, RELA, GSK3B, SOS1, PIK3CA, PIK3R1, BTK	104	69	6879	6.71028	0.111869	0.00303733	0.689331
KEGG_PATHWAY	hsa04922:Glucagon signaling pathway	8	6.20155	0.00066273	EP300, GCK, SLC2A1, PRKACA, GNAS, ACACB, SIRT1, GCGR	104	99	6879	5.34499	0.134565	0.00360656	0.839114
KEGG_PATHWAY	hsa04611:Platelet activation	9	6.97674	0.000692333	PIK3CG, ROCK1, PIK3CA, PRKACA, GNAS, ITGB3, PIK3R1, BTK, ITGA2B	104	130	6879	4.57922	0.140136	0.00367569	0.876444
KEGG_PATHWAY	hsa05213:Endometrial cancer	6	4.65116	0.00101524	PIK3CG, EGFR, GSK3B, SOS1, PIK3CA, PIK3R1	104	52	6879	7.63203	0.198632	0.00525838	1.2828
KEGG_PATHWAY	hsa05206:MicroRNAs in cancer	13	10.0775	0.0010943	PRKCA, EGFR, CASP3, EP300, ROCK1, SOS1, MMP9, ITGB3, THBS1, PRKCE, SIRT1, PLAU, PRKCB	104	286	6879	3.00656	0.212339	0.00553549	1.38205
KEGG_PATHWAY	hsa05145:Toxoplasmosis	8	6.20155	0.00123892	CASP3, CD40LG, RELA, CASP8, JAK1, MAPK8, JAK2, NOS2	104	110	6879	4.81049	0.236812	0.00612325	1.56337
KEGG_PATHWAY	hsa04725:Cholinergic synapse	8	6.20155	0.0013063	PRKCA, PIK3CG, ACHE, PIK3CA, PRKACA, JAK2, PIK3R1, PRKCB	104	111	6879	4.76715	0.247956	0.00631244	1.64776
KEGG_PATHWAY	hsa05166:HTLV-I infection	12	9.30233	0.00137896	PIK3CG, EP300, RELA, TGFBR1, GSK3B, SLC2A1, PIK3CA, JAK1, PRKACA, JAK3, PIK3R1, VDAC1	104	254	6879	3.12492	0.25979	0.00651826	1.73867
KEGG_PATHWAY	hsa04670:Leukocyte transendothelial migration	8	6.20155	0.00160508	PRKCA, PIK3CG, ROCK1, CXCR4, MMP9, PIK3CA, PIK3R1, PRKCB	104	115	6879	4.60134	0.295444	0.00742312	2.0211
KEGG_PATHWAY	hsa04911:Insulin secretion	7	5.42636	0.00163717	PRKCA, GCK, INS, SLC2A1, PRKACA, GNAS, PRKCB	104	85	6879	5.44717	0.300365	0.00741396	2.06112
KEGG_PATHWAY	hsa05222:Small cell lung cancer	7	5.42636	0.00163717	PIK3CG, RELA, PIK3CA, NOS2, PIK3R1, FN1, ITGA2B	104	85	6879	5.44717	0.300365	0.00741396	2.06112
KEGG_PATHWAY	hsa04150:mTOR signaling pathway	6	4.65116	0.00166752	PRKCA, PIK3CG, INS, PIK3CA, PIK3R1, PRKCB	104	58	6879	6.84251	0.304986	0.00739747	2.09896
KEGG_PATHWAY	hsa04722:Neurotrophin signaling pathway	8	6.20155	0.00205068	PIK3CG, RELA, GSK3B, SOS1, PIK3CA, MAPK8, MAPKAPK2, PIK3R1	104	120	6879	4.40962	0.36078	0.00891019	2.57548
KEGG_PATHWAY	hsa04370:VEGF signaling pathway	6	4.65116	0.00208977	PRKCA, PIK3CG, PIK3CA, MAPKAPK2, PIK3R1, PRKCB	104	61	6879	6.50599	0.366215	0.00890222	2.62398
KEGG_PATHWAY	hsa04210:Apoptosis	6	4.65116	0.00224645	PIK3CG, CASP3, RELA, CASP8, PIK3CA, PIK3R1	104	62	6879	6.40105	0.387543	0.0093841	2.81813
KEGG_PATHWAY	hsa04912:GnRH signaling pathway	7	5.42636	0.00232168	PRKCA, EGFR, SOS1, PRKACA, MAPK8, GNAS, PRKCB	104	91	6879	5.08802	0.397529	0.00951512	2.91123
KEGG_PATHWAY	hsa03320:PPAR signaling pathway	6	4.65116	0.00316104	CD36, PPARG, FABP4, FABP1, FABP2, NR1H3	104	67	6879	5.92336	0.498523	0.0127001	3.94436
KEGG_PATHWAY	hsa04610:Complement and coagulation cascades	6	4.65116	0.00359294	C1QB, F5, SERPINE1, CFD, PLAU, PROC	104	69	6879	5.75167	0.543731	0.0141655	4.47202
KEGG_PATHWAY	hsa05162:Measles	8	6.20155	0.00366179	PIK3CG, RELA, GSK3B, PIK3CA, JAK1, JAK2, JAK3, PIK3R1	104	133	6879	3.9786	0.550552	0.0141795	4.55588
KEGG_PATHWAY	hsa04660:T cell receptor signaling pathway	7	5.42636	0.00372715	PIK3CG, CD40LG, RELA, GSK3B, SOS1, PIK3CA, PIK3R1	104	100	6879	4.6301	0.556934	0.0141799	4.63544
KEGG_PATHWAY	hsa04920:Adipocytokine signaling pathway	6	4.65116	0.0038241	CD36, RELA, SLC2A1, MAPK8, JAK2, ACACB	104	70	6879	5.66951	0.566235	0.0142977	4.75333
KEGG_PATHWAY	hsa04810:Regulation of actin cytoskeleton	10	7.75194	0.00406242	PIK3CG, EGFR, ROCK1, INS, SOS1, PIK3CA, ITGB3, PIK3R1, FN1, ITGA2B	104	210	6879	3.14973	0.58828	0.0149283	5.04256
KEGG_PATHWAY	hsa05220:Chronic myeloid leukemia	6	4.65116	0.00431811	PIK3CG, RELA, TGFBR1, SOS1, PIK3CA, PIK3R1	104	72	6879	5.51202	0.610693	0.0156001	5.35196
KEGG_PATHWAY	hsa04961:Endocrine and other factor-regulated calcium reabsorption	5	3.87597	0.00441049	PRKCA, ESR1, PRKACA, GNAS, PRKCB	104	45	6879	7.34936	0.618488	0.0156728	5.46351
KEGG_PATHWAY	hsa04020:Calcium signaling pathway	9	6.97674	0.00521368	PRKCA, EGFR, NOS1, ERBB4, PRKACA, GNAS, NOS2, VDAC1, PRKCB	104	179	6879	3.32569	0.680039	0.018212	6.42835
KEGG_PATHWAY	hsa04630:Jak-STAT signaling pathway	8	6.20155	0.00587447	PIK3CG, EP300, SOS1, PIK3CA, JAK1, JAK2, JAK3, PIK3R1	104	145	6879	3.64934	0.723186	0.020181	7.21532
KEGG_PATHWAY	hsa04950:Maturity onset diabetes of the young	4	3.10078	0.0066003	HNF4A, GCK, IAPP, INS	104	26	6879	10.176	0.763932	0.0223043	8.07272
KEGG_PATHWAY	hsa04270:Vascular smooth muscle contraction	7	5.42636	0.00797967	PRKCA, RAMP2, ROCK1, PRKACA, GNAS, PRKCE, PRKCB	104	117	6879	3.95735	0.825625	0.0265122	9.68205
KEGG_PATHWAY	hsa04666:Fc gamma R-mediated phagocytosis	6	4.65116	0.0082771	PRKCA, PIK3CG, PIK3CA, PRKCE, PIK3R1, PRKCB	104	84	6879	4.72459	0.836659	0.0270799	10.0256
KEGG_PATHWAY	hsa04024:cAMP signaling pathway	9	6.97674	0.00940847	PIK3CG, EP300, ROCK1, RELA, PIK3CA, PRKACA, MAPK8, GNAS, PIK3R1	104	198	6879	3.00656	0.872642	0.0302893	11.3216
KEGG_PATHWAY	hsa04914:Progesterone-mediated oocyte maturation	6	4.65116	0.00956495	PIK3CG, INS, PIK3CA, PRKACA, MAPK8, PIK3R1	104	87	6879	4.56167	0.876954	0.0303419	11.4995
KEGG_PATHWAY	hsa05221:Acute myeloid leukemia	5	3.87597	0.00959386	PIK3CG, RELA, SOS1, PIK3CA, PIK3R1	104	56	6879	5.90573	0.877734	0.0299982	11.5323
KEGG_PATHWAY	hsa04650:Natural killer cell mediated cytotoxicity	7	5.42636	0.00971569	PRKCA, PIK3CG, CASP3, SOS1, PIK3CA, PIK3R1, PRKCB	104	122	6879	3.79516	0.88097	0.0299478	11.6706
KEGG_PATHWAY	hsa05169:Epstein-Barr virus infection	7	5.42636	0.00971569	PIK3CG, RELA, PIK3CA, JAK1, MAPK8, JAK3, PIK3R1	104	122	6879	3.79516	0.88097	0.0299478	11.6706
KEGG_PATHWAY	hsa04540:Gap junction	6	4.65116	0.0100233	PRKCA, EGFR, SOS1, PRKACA, GNAS, PRKCB	104	88	6879	4.50983	0.888764	0.0304575	12.0187
KEGG_PATHWAY	hsa04728:Dopaminergic synapse	7	5.42636	0.0121367	PRKCA, DRD3, GSK3B, PRKACA, MAPK8, GNAS, PRKCB	104	128	6879	3.61726	0.930191	0.036297	14.3765
KEGG_PATHWAY	hsa05202:Transcriptional misregulation in cancer	8	6.20155	0.012342	FLT1, KMT2A, RELA, MMP9, PPARG, MPO, MMP3, PLAU	104	167	6879	3.16859	0.933283	0.036407	14.6023
KEGG_PATHWAY	hsa04010:MAPK signaling pathway	10	7.75194	0.0131897	PRKCA, EGFR, CASP3, RELA, TGFBR1, SOS1, PRKACA, MAPK8, MAPKAPK2, PRKCB	104	253	6879	2.6144	0.944673	0.0383597	15.5294
KEGG_PATHWAY	hsa05152:Tuberculosis	8	6.20155	0.0165566	CASP3, EP300, RELA, CASP8, JAK1, MAPK8, JAK2, NOS2	104	177	6879	2.98957	0.973736	0.0473688	19.1203
KEGG_PATHWAY	hsa04916:Melanogenesis	6	4.65116	0.016746	PRKCA, EP300, GSK3B, PRKACA, GNAS, PRKCB	104	100	6879	3.96865	0.974816	0.0472867	19.318
KEGG_PATHWAY	hsa05031:Amphetamine addiction	5	3.87597	0.0168111	PRKCA, PRKACA, GNAS, SIRT1, PRKCB	104	66	6879	5.01093	0.975176	0.0468658	19.3859
KEGG_PATHWAY	hsa04310:Wnt signaling pathway	7	5.42636	0.0170708	PRKCA, EP300, GSK3B, MMP7, PRKACA, MAPK8, PRKCB	104	138	6879	3.35514	0.976566	0.0469832	19.6562
KEGG_PATHWAY	hsa05120:Epithelial cell signaling in Helicobacter pylori infection	5	3.87597	0.0176777	EGFR, CASP3, RELA, ADAM17, MAPK8	104	67	6879	4.93614	0.979518	0.0480263	20.2845
KEGG_PATHWAY	hsa04550:Signaling pathways regulating pluripotency of stem cells	7	5.42636	0.0182023	PIK3CG, GSK3B, PIK3CA, JAK1, JAK2, JAK3, PIK3R1	104	140	6879	3.30721	0.981769	0.0488259	20.8238
KEGG_PATHWAY	hsa04976:Bile secretion	5	3.87597	0.0194936	HMGCR, SLC2A1, PRKACA, GNAS, NR0B2	104	69	6879	4.79306	0.986317	0.0516033	22.1374
KEGG_PATHWAY	hsa04918:Thyroid hormone synthesis	5	3.87597	0.0204433	PRKCA, PRKACA, GNAS, HSPA5, PRKCB	104	70	6879	4.72459	0.988922	0.0534319	23.0905
KEGG_PATHWAY	hsa04620:Toll-like receptor signaling pathway	6	4.65116	0.0210214	PIK3CG, RELA, CASP8, PIK3CA, MAPK8, PIK3R1	104	106	6879	3.74401	0.99026	0.054273	23.6654
KEGG_PATHWAY	hsa05133:Pertussis	5	3.87597	0.0256168	C1QB, CASP3, RELA, MAPK8, NOS2	104	75	6879	4.40962	0.996508	0.0651301	28.0968
KEGG_PATHWAY	hsa00360:Phenylalanine metabolism	3	2.32558	0.0260859	PAH, AOC3, MIF	104	17	6879	11.6725	0.996856	0.065544	28.5356
KEGG_PATHWAY	hsa04925:Aldosterone synthesis and secretion	5	3.87597	0.0327808	PRKCA, PRKACA, GNAS, PRKCE, PRKCB	104	81	6879	4.08298	0.999301	0.0810174	34.5346
KEGG_PATHWAY	hsa04913:Ovarian steroidogenesis	4	3.10078	0.0365497	INS, PRKACA, GNAS, CYP19A1	104	49	6879	5.39953	0.999702	0.0890798	37.7041
KEGG_PATHWAY	hsa04970:Salivary secretion	5	3.87597	0.0395629	PRKCA, NOS1, PRKACA, GNAS, PRKCB	104	86	6879	3.84559	0.999849	0.0951621	40.1357
KEGG_PATHWAY	hsa04512:ECM-receptor interaction	5	3.87597	0.0410086	CD36, ITGB3, THBS1, FN1, ITGA2B	104	87	6879	3.80139	0.999891	0.0974811	41.271
KEGG_PATHWAY	hsa05110:Vibrio cholerae infection	4	3.10078	0.0424674	PRKCA, PRKACA, GNAS, PRKCB	104	52	6879	5.08802	0.999922	0.0997777	42.3965
KEGG_PATHWAY	hsa04614:Renin-angiotensin system	3	2.32558	0.0458002	ATP6AP2, ACE2, CMA1	104	23	6879	8.62751	0.999964	0.106234	44.8936
KEGG_PATHWAY	hsa05034:Alcoholism	7	5.42636	0.0491242	HDAC4, HDAC3, SOS1, GNAS, HDAC8, HDAC7, HDAC6	104	177	6879	2.61587	0.999983	0.112511	47.2845
KEGG_PATHWAY	hsa04713:Circadian entrainment	5	3.87597	0.0536458	PRKCA, NOS1, PRKACA, GNAS, PRKCB	104	95	6879	3.48128	0.999994	0.121245	50.3835
KEGG_PATHWAY	hsa05168:Herpes simplex infection	7	5.42636	0.0560779	CASP3, EP300, RELA, CASP8, JAK1, MAPK8, JAK2	104	183	6879	2.53011	0.999997	0.125272	51.9801
KEGG_PATHWAY	hsa04070:Phosphatidylinositol signaling system	5	3.87597	0.0588734	PRKCA, PIK3CG, PIK3CA, PIK3R1, PRKCB	104	98	6879	3.37471	0.999998	0.12998	53.7567
KEGG_PATHWAY	hsa04730:Long-term depression	4	3.10078	0.0604226	PRKCA, NOS1, GNAS, PRKCB	104	60	6879	4.40962	0.999999	0.131971	54.715
KEGG_PATHWAY	hsa04921:Oxytocin signaling pathway	6	4.65116	0.073899	PRKCA, EGFR, ROCK1, PRKACA, GNAS, PRKCB	104	150	6879	2.64577	1	0.158475	62.3118
KEGG_PATHWAY	hsa04720:Long-term potentiation	4	3.10078	0.0758571	PRKCA, EP300, PRKACA, PRKCB	104	66	6879	4.00874	1	0.160952	63.3123
KEGG_PATHWAY	hsa04115:p53 signaling pathway	4	3.10078	0.0785843	CASP3, CASP8, SERPINE1, THBS1	104	67	6879	3.94891	1	0.164915	64.6649
KEGG_PATHWAY	hsa04726:Serotonergic synapse	5	3.87597	0.0845258	PRKCA, CASP3, PRKACA, GNAS, PRKCB	104	111	6879	2.97947	1	0.175124	67.4541
KEGG_PATHWAY	hsa05218:Melanoma	4	3.10078	0.0899132	PIK3CG, EGFR, PIK3CA, PIK3R1	104	71	6879	3.72644	1	0.184012	69.8064
KEGG_PATHWAY	hsa05140:Leishmaniasis	4	3.10078	0.0899132	RELA, JAK1, JAK2, NOS2	104	71	6879	3.72644	1	0.184012	69.8064
KEGG_PATHWAY	hsa05020:Prion diseases	3	2.32558	0.0914399	C1QB, PRKACA, HSPA5	104	34	6879	5.83626	1	0.185312	70.444
KEGG_PATHWAY	hsa04971:Gastric acid secretion	4	3.10078	0.0958211	PRKCA, PRKACA, GNAS, PRKCB	104	73	6879	3.62434	1	0.191998	72.2052

## Sheet: kegg result top30
Category	Term		Count	%	PValue	Genes	List Total	Pop Hits	Pop Total	Fold Enrichment	Bonferroni	Benjamini	FDR
KEGG_PATHWAY	hsa05200:Pathways in cancer	Pathways in cancer	27	20.9302	6.10355e-11	MMP9, PPARG, CASP3, CXCR4, SOS1, CASP8, SLC2A1, PIK3CA, PRKACA, NOS2, PIK3R1, FN1, PRKCA, EGFR, PIK3CG, ROCK1, RELA, TGFBR1, PRKCB, HIF1A, EP300, GSK3B, JAK1, GNAS, MAPK8, GSTP1, ITGA2B	104	393	6879	4.54426	1.33057e-08	1.33057e-08	7.75803e-08
KEGG_PATHWAY	hsa04066:HIF-1 signaling pathway	HIF-1 signaling pathway	14	10.8527	1.27116e-09	PRKCA, PIK3CG, EGFR, FLT1, RELA, PRKCB, EP300, HIF1A, INS, SERPINE1, SLC2A1, PIK3CA, NOS2, PIK3R1	104	96	6879	9.64603	2.77112e-07	1.38556e-07	1.61573e-06
KEGG_PATHWAY	hsa05205:Proteoglycans in cancer	Proteoglycans in cancer	18	13.9535	4.89674e-09	PRKCA, PIK3CG, EGFR, ROCK1, ERBB4, MMP9, ESR1, ITGB3, PRKCB, CASP3, HIF1A, SOS1, PIK3CA, PRKACA, THBS1, PIK3R1, PLAU, FN1	104	200	6879	5.95298	1.06749e-06	3.5583e-07	6.22409e-06
KEGG_PATHWAY	hsa04931:Insulin resistance	Insulin resistance	13	10.0775	5.61697e-08	PIK3CG, CD36, INS, GSK3B, RELA, GFPT1, SLC2A1, PIK3CA, MAPK8, ACACB, PRKCE, PIK3R1, NR1H3	104	108	6879	7.96181	1.22449e-05	3.06124e-06	7.13955e-05
KEGG_PATHWAY	hsa04917:Prolactin signaling pathway	Prolactin signaling pathway	11	8.52713	7.87334e-08	PIK3CG, GCK, INS, RELA, GSK3B, SOS1, ESR1, PIK3CA, MAPK8, JAK2, PIK3R1	104	71	6879	10.2477	1.71637e-05	3.43277e-06	0.000100076
KEGG_PATHWAY	hsa04919:Thyroid hormone signaling pathway	Thyroid hormone signaling pathway	13	10.0775	1.13902e-07	PRKCA, PIK3CG, HDAC3, HIF1A, EP300, GSK3B, SLC2A1, ESR1, PIK3CA, PRKACA, ITGB3, PIK3R1, PRKCB	104	115	6879	7.47717	2.48304e-05	4.13844e-06	0.000144778
KEGG_PATHWAY	hsa05203:Viral carcinogenesis	Viral carcinogenesis	16	12.4031	3.14266e-07	PIK3CG, RELA, MAPKAPK2, HDAC4, CASP3, HDAC3, EP300, CASP8, JAK1, PIK3CA, PRKACA, JAK3, HDAC8, HDAC7, PIK3R1, HDAC6	104	205	6879	5.16248	6.85077e-05	9.78709e-06	0.000399453
KEGG_PATHWAY	hsa04068:FoxO signaling pathway	FoxO signaling pathway	13	10.0775	6.15095e-07	PIK3CG, EGFR, SGK1, S1PR1, EP300, PLK2, INS, TGFBR1, SOS1, PIK3CA, MAPK8, SIRT1, PIK3R1	104	134	6879	6.41698	0.000134082	1.67612e-05	0.000781826
KEGG_PATHWAY	hsa04960:Aldosterone-regulated sodium reabsorption	Aldosterone-regulated sodium reabsorption	8	6.20155	1.42658e-06	PRKCA, PIK3CG, SGK1, INS, NR3C2, PIK3CA, PIK3R1, PRKCB	104	39	6879	13.568	0.000310945	3.45543e-05	0.00181326
KEGG_PATHWAY	hsa05161:Hepatitis B	Hepatitis B	13	10.0775	1.43911e-06	PRKCA, PIK3CG, CASP3, EP300, RELA, TGFBR1, MMP9, CASP8, PIK3CA, JAK1, MAPK8, PIK3R1, PRKCB	104	145	6879	5.93017	0.000313676	3.1372e-05	0.00182919
KEGG_PATHWAY	hsa04510:Focal adhesion	Focal adhesion	15	11.6279	1.96559e-06	PIK3CG, EGFR, PRKCA, FLT1, ROCK1, ITGB3, PRKCB, SOS1, GSK3B, PIK3CA, MAPK8, THBS1, PIK3R1, ITGA2B, FN1	104	206	6879	4.81633	0.000428407	3.89537e-05	0.00249837
KEGG_PATHWAY	hsa05142:Chagas disease (American trypanosomiasis)	Chagas disease (American trypanosomiasis)	11	8.52713	2.95562e-06	PIK3CG, C1QB, RELA, TGFBR1, CASP8, SERPINE1, PIK3CA, MAPK8, GNAS, NOS2, PIK3R1	104	104	6879	6.99602	0.000644119	5.36924e-05	0.00375673
KEGG_PATHWAY	hsa05146:Amoebiasis	Amoebiasis	11	8.52713	3.51863e-06	PRKCA, PIK3CG, CASP3, RELA, PIK3CA, PRKACA, GNAS, NOS2, PIK3R1, PRKCB, FN1	104	106	6879	6.86402	0.000766768	5.90031e-05	0.00447233
KEGG_PATHWAY	hsa04012:ErbB signaling pathway	ErbB signaling pathway	10	7.75194	5.17922e-06	PRKCA, PIK3CG, EGFR, ERBB4, GSK3B, SOS1, PIK3CA, MAPK8, PIK3R1, PRKCB	104	87	6879	7.60279	0.00112844	8.06448e-05	0.00658294
KEGG_PATHWAY	hsa04071:Sphingolipid signaling pathway	Sphingolipid signaling pathway	11	8.52713	1.0777e-05	PRKCA, PIK3CG, SGPL1, S1PR1, ROCK1, RELA, PIK3CA, MAPK8, PRKCE, PIK3R1, PRKCB	104	120	6879	6.06322	0.00234664	0.000156614	0.0136974
KEGG_PATHWAY	hsa04151:PI3K-Akt signaling pathway	PI3K-Akt signaling pathway	18	13.9535	1.19418e-05	PRKCA, PIK3CG, EGFR, SGK1, FLT1, RELA, ITGB3, INS, GSK3B, SOS1, PIK3CA, JAK1, JAK2, JAK3, THBS1, PIK3R1, FN1, ITGA2B	104	345	6879	3.451	0.00259995	0.000162695	0.0151778
KEGG_PATHWAY	hsa05215:Prostate cancer	Prostate cancer	9	6.97674	4.59456e-05	PIK3CG, EGFR, EP300, INS, RELA, GSK3B, SOS1, PIK3CA, PIK3R1	104	88	6879	6.76475	0.00996638	0.000589025	0.0583843
KEGG_PATHWAY	hsa05212:Pancreatic cancer	Pancreatic cancer	8	6.20155	4.69527e-05	PIK3CG, EGFR, RELA, TGFBR1, PIK3CA, JAK1, MAPK8, PIK3R1	104	65	6879	8.14083	0.0101837	0.000568501	0.0596636
KEGG_PATHWAY	hsa05164:Influenza A	Influenza A	12	9.30233	5.23831e-05	PRKCA, PIK3CG, EP300, RELA, GSK3B, PIK3CA, JAK1, MAPK8, JAK2, PIK3R1, VDAC1, PRKCB	104	174	6879	4.56167	0.0113549	0.000600862	0.0665621
KEGG_PATHWAY	hsa04664:Fc epsilon RI signaling pathway	Fc epsilon RI signaling pathway	8	6.20155	6.30246e-05	PRKCA, PIK3CG, SOS1, PIK3CA, MAPK8, PIK3R1, PRKCB, BTK	104	68	6879	7.78167	0.0136458	0.000686754	0.080079
KEGG_PATHWAY	hsa04930:Type II diabetes mellitus	Type II diabetes mellitus	7	5.42636	7.17704e-05	PIK3CG, GCK, INS, PIK3CA, MAPK8, PRKCE, PIK3R1	104	48	6879	9.64603	0.0155247	0.000744794	0.0911867
KEGG_PATHWAY	hsa04932:Non-alcoholic fatty liver disease (NAFLD)	Non-alcoholic fatty liver disease (NAFLD)	11	8.52713	7.91654e-05	PIK3CG, CASP3, COX2, INS, RELA, GSK3B, CASP8, PIK3CA, MAPK8, PIK3R1, NR1H3	104	151	6879	4.81845	0.0171107	0.000784181	0.100578
KEGG_PATHWAY	hsa04152:AMPK signaling pathway	AMPK signaling pathway	10	7.75194	8.50939e-05	PIK3CG, CD36, HNF4A, HMGCR, INS, PPARG, PIK3CA, ACACB, SIRT1, PIK3R1	104	123	6879	5.37758	0.0183802	0.000806251	0.108106
KEGG_PATHWAY	hsa04062:Chemokine signaling pathway	Chemokine signaling pathway	12	9.30233	9.60034e-05	PIK3CG, ROCK1, CXCR4, RELA, GSK3B, SOS1, CCR2, PIK3CA, PRKACA, JAK2, JAK3, PIK3R1	104	186	6879	4.26737	0.0207122	0.000871693	0.121958
KEGG_PATHWAY	hsa04750:Inflammatory mediator regulation of TRP channels	Inflammatory mediator regulation of TRP channels	9	6.97674	9.94463e-05	PRKCA, PIK3CG, PIK3CA, PRKACA, MAPK8, GNAS, PRKCE, PIK3R1, PRKCB	104	98	6879	6.07447	0.021447	0.000866839	0.126329
KEGG_PATHWAY	hsa04915:Estrogen signaling pathway	Estrogen signaling pathway	9	6.97674	0.000106864	PIK3CG, EGFR, SOS1, MMP9, ESR1, PIK3CA, PRKACA, GNAS, PIK3R1	104	99	6879	6.01311	0.0230284	0.000895663	0.135747
KEGG_PATHWAY	hsa05231:Choline metabolism in cancer	Choline metabolism in cancer	9	6.97674	0.00012308	PRKCA, PIK3CG, EGFR, HIF1A, SOS1, PIK3CA, MAPK8, PIK3R1, PRKCB	104	101	6879	5.89404	0.0264762	0.000993321	0.15633
KEGG_PATHWAY	hsa04380:Osteoclast differentiation	Osteoclast differentiation	10	7.75194	0.000138464	PIK3CG, RELA, TGFBR1, PPARG, PIK3CA, JAK1, MAPK8, ITGB3, PIK3R1, BTK	104	131	6879	5.04918	0.0297361	0.00107753	0.175854
KEGG_PATHWAY	hsa05160:Hepatitis C	Hepatitis C	10	7.75194	0.000155486	PIK3CG, EGFR, RELA, GSK3B, SOS1, PIK3CA, JAK1, MAPK8, PIK3R1, NR1H3	104	133	6879	4.97325	0.0333304	0.00116823	0.197453
KEGG_PATHWAY	hsa05223:Non-small cell lung cancer	Non-small cell lung cancer	7	5.42636	0.000172386	PRKCA, PIK3CG, EGFR, SOS1, PIK3CA, PIK3R1, PRKCB	104	56	6879	8.26803	0.036886	0.001252	0.218894

## Sheet: top30 柱状图
NO.	Pathways	PValue	Fold Enrichment	-logPValue
1	Pathways in cancer	6.10355e-11	4.54426	10.2144
2	HIF-1 signaling pathway	1.27116e-09	9.64603	8.8958
3	Proteoglycans in cancer	4.89674e-09	5.95298	8.31009
4	Insulin resistance	5.61697e-08	7.96181	7.2505
5	Prolactin signaling pathway	7.87334e-08	10.2477	7.10384
6	Thyroid hormone signaling pathway	1.13902e-07	7.47717	6.94347
7	Viral carcinogenesis	3.14266e-07	5.16248	6.5027
8	FoxO signaling pathway	6.15095e-07	6.41698	6.21106
9	Aldosterone-regulated sodium reabsorption	1.42658e-06	13.568	5.84571
10	Hepatitis B	1.43911e-06	5.93017	5.84191
11	Focal adhesion	1.96559e-06	4.81633	5.70651
12	Chagas disease (American trypanosomiasis)	2.95562e-06	6.99602	5.52935
13	Amoebiasis	3.51863e-06	6.86402	5.45363
14	ErbB signaling pathway	5.17922e-06	7.60279	5.28574
15	Sphingolipid signaling pathway	1.0777e-05	6.06322	4.9675
16	PI3K-Akt signaling pathway	1.19418e-05	3.451	4.92293
17	Prostate cancer	4.59456e-05	6.76475	4.33776
18	Pancreatic cancer	4.69527e-05	8.14083	4.32834
19	Influenza A	5.23831e-05	4.56167	4.28081
20	Fc epsilon RI signaling pathway	6.30246e-05	7.78167	4.20049
21	Type II diabetes mellitus	7.17704e-05	9.64603	4.14405
22	Non-alcoholic fatty liver disease (NAFLD)	7.91654e-05	4.81845	4.10146
23	AMPK signaling pathway	8.50939e-05	5.37758	4.0701
24	Chemokine signaling pathway	9.60034e-05	4.26737	4.01771
25	Inflammatory mediator regulation of TRP channels	9.94463e-05	6.07447	4.00241
26	Estrogen signaling pathway	0.000106864	6.01311	3.97117
27	Choline metabolism in cancer	0.00012308	5.89404	3.90981
28	Osteoclast differentiation	0.000138464	5.04918	3.85866				个人用药清单
29	Hepatitis C	0.000155486	4.97325	3.80831				药品		适应症	服药时间				特殊要求
30	Non-small cell lung cancer	0.000172386	8.26803	3.7635				名称	剂量		上午	中午	晚间	睡前
								地特胰岛素注射液	20I	2型糖尿病				√	皮下注射
								门冬胰岛素注射液	11U 11U 12U	2型糖尿病	√	√	√		皮下注射
								二甲双胍缓释片	1g	2型糖尿病	√		√		随餐
								阿卡波糖片	50mg	2型糖尿病	√		√		随餐嚼服
								利格列汀片	5mg	2型糖尿病	√				固定时间
								非诺贝特胶囊	200mg	高甘油三酯血症				√	睡前
								非布司他片	40mg	高尿酸血症	√				无

## Sheet: top 30 gene
VDAC1
THBS1
TGFBR1
SOS1
SLC2A1
SIRT1
SGPL1
SGK1
SERPINE1
S1PR1
ROCK1
RELA
PRKCE
PRKCB
PRKCA
PRKACA
PPARG
PLK2
PLAU
PIK3R1
PIK3CG
PIK3CA
NR3C2
NR1H3
NOS2
MMP9
MAPKAPK2
MAPK8
JAK3
JAK2
JAK1
ITGB3
ITGA2B
INS
HNF4A
HMGCR
HIF1A
HDAC8
HDAC7
HDAC6
HDAC4
HDAC3
GSTP1
GSK3B
GNAS
GFPT1
GCK
FN1
FLT1
ESR1
ERBB4
EP300
EGFR
CXCR4
COX2
CD36
CCR2
CASP8
CASP3
C1QB
BTK
ACACB

## Sheet: top 30 gene 对应分子
1	2	3	4
THBS1	Thrombospondin-1	Baicalin	176.508
MMP9	Matrix metalloproteinase-9	Baicalin	170.935
SIRT1	NAD-dependent protein deacetylase sirtuin-1	Baicalin	165.299
JAK1	Tyrosine-protein kinase JAK1	Baicalin	164.047
NOS2	Nitric oxide synthase, inducible	Baicalin	161.88
SERPINE1	Plasminogen activator inhibitor 1	Baicalin	160.424
ITGB3	Integrin alpha-Iib/Integrin beta-3	Baicalin	158.648
ITGA2B	Integrin alpha-Iib/Integrin beta-3	Baicalin	158.648
GCK	Glucokinase	Wogonoside	157.958
MMP9	Matrix metalloproteinase-9	Wogonoside	157.595
GSTP1	Glutathione S-transferase P	Baicalin	155.873
FLT1	Vascular endothelial growth factor receptor 1	Baicalin	154.666
SIRT1	NAD-dependent protein deacetylase sirtuin-1	Wogonoside	154.565
HDAC8	Histone deacetylase 8	Baicalin	153.345
ERBB4	Receptor tyrosine-protein kinase erbB-4	Baicalin	153.237
TGFBR1	TGF-beta receptor type-1	Morroniside	152.895
PRKACA	cAMP-dependent protein kinase catalytic subunit alpha	Baicalin	152.878
HDAC7	Histone deacetylase 7	Baicalin	152.399
SIRT1	NAD-dependent protein deacetylase sirtuin-1	Morroniside	152.274
JAK2	Tyrosine-protein kinase JAK2	Baicalin	152.077
PPARG	Peroxisome proliferator-activated receptor gamma	Baicalin	152.058
GCK	Glucokinase	Baicalin	151.799
NOS2	Nitric oxide synthase, inducible	Wogonoside	151.666
SLC2A1	Solute carrier family 2, facilitated glucose transporter member 1	Baicalin	151.262
HDAC7	Histone deacetylase 7	Morroniside	150.348
CASP8	Caspase-8	Baicalin	150.087
EGFR	Epidermal growth factor receptor	Baicalin	148.786
TGFBR1	TGF-beta receptor type-1	Baicalin	148.626
GSK3B	Glycogen synthase kinase-3 beta	Baicalin	148.551
JAK1	Tyrosine-protein kinase JAK1	Wogonoside	148.268
NOS2	Nitric oxide synthase, inducible	Sweroside	147.915
ERBB4	Receptor tyrosine-protein kinase erbB-4	Wogonoside	147.793
HDAC6	Histone deacetylase 6	Morroniside	147.739
PRKCE	Protein kinase C epsilon type	Baicalin	147.141
SIRT1	NAD-dependent protein deacetylase sirtuin-1	Loganin	145.472
HDAC4	Histone deacetylase 4	Baicalin	146.839
SIRT1	NAD-dependent protein deacetylase sirtuin-1	Sweroside	139.422
SLC2A1	Solute carrier family 2, facilitated glucose transporter member 1	Wogonoside	144.405
CCR2	C-C chemokine receptor type 2	Baicalin	144.365
JAK3	Tyrosine-protein kinase JAK3	Baicalin	146.95
ITGB3	Integrin alpha-Iib/Integrin beta-3	Wogonoside	143.856
ITGA2B	Integrin alpha-Iib/Integrin beta-3	Wogonoside	143.856
MAPKAPK2	MAP kinase-activated protein kinase 2	Baicalin	143.756
MAPK8	Mitogen-activated protein kinase 8	Baicalin	142.282
CCR2	C-C chemokine receptor type 2	Wogonoside	142.195
SGK1	Serine/threonine-protein kinase Sgk1	Baicalin	141.723
HDAC7	Histone deacetylase 7	Sweroside	141.485
HDAC8	Histone deacetylase 8	Sweroside	141.105
ACACB	Acetyl-CoA carboxylase 3	Wogonoside	140.207
S1PR1	Sphingosine 1-phosphate receptor 1	Baicalin	139.952
PRKCB	Protein kinase C beta type	Baicalin	139.952
HDAC6	Histone deacetylase 6	Loganin	139.94
ACACB	Acetyl-CoA carboxylase 3	Baicalin	139.508
CXCR4	C-X-C chemokine receptor type 4	Baicalin	139.504
JAK3	Tyrosine-protein kinase JAK3	Wogonoside	134.219
VDAC1	Voltage-dependent anion-selective channel protein 1	Baicalin	139.243
FLT1	Vascular endothelial growth factor receptor 1	Sweroside	139.169
HDAC4	Histone deacetylase 4	Loganin	139.107
HDAC7	Histone deacetylase 7	Loganin	138.791
PRKCA	Protein kinase C alpha type	Baicalin	138.621
TGFBR1	TGF-beta receptor type-1	Loganin	138.396
PPARG	Peroxisome proliferator-activated receptor gamma	Wogonoside	138.169
SGK1	Serine/threonine-protein kinase Sgk1	Wogonoside	137.697
HDAC6	Histone deacetylase 6	Baicalin	137.256
SOS1	Son of sevenless homolog 1	Baicalin	137.085
HDAC8	Histone deacetylase 8	Wogonoside	136.679
ROCK1	Rho-associated protein kinase 1	Baicalin	136.596
NR1H3	Oxysterols receptor LXR-alpha	Loganin	136.48
JAK3	Tyrosine-protein kinase JAK3	Morroniside	119.906
JAK2	Tyrosine-protein kinase JAK2	Wogonoside	136.12
JAK3	Tyrosine-protein kinase JAK3	Loganin	117.178
CASP3	Caspase-3	Baicalin	135.603
MAPKAPK2	MAP kinase-activated protein kinase 2	Wogonoside	135.598
PLK2	Serine/threonine-protein kinase PLK2	Baicalin	135.585
HDAC4	Histone deacetylase 4	Morroniside	134.948
CXCR4	C-X-C chemokine receptor type 4	Wogonoside	134.71
HDAC6	Histone deacetylase 6	Sweroside	134.684
JAK3	Tyrosine-protein kinase JAK3	Sweroside	111.755
EP300	Histone acetyltransferase p300	Baicalin	134.184
GSTP1	Glutathione S-transferase P	Wogonoside	132.808
HDAC4	Histone deacetylase 4	Wogonoside	132.548
PIK3CG	Phosphatidylinositol 4,5-bisphosphate 3-kinase catalytic subunit gamma isoform	Baicalin	132.467
CCR2	C-C chemokine receptor type 2	Morroniside	132.077
NOS2	Nitric oxide synthase, inducible	Loganin	131.946
PLAU	Urokinase-type plasminogen activator	Sweroside	131.452
INS	Insulin	Morroniside	131.009
ESR1	Estrogen receptor	Morroniside	130.868
GNAS	Guanine nucleotide-binding protein G(s) subunit alpha isoforms short	Baicalin	130.784
ITGB3	Integrin alpha-Iib/Integrin beta-3	Sweroside	130.448
ITGA2B	Integrin alpha-Iib/Integrin beta-3	Sweroside	130.448
PPARG	Peroxisome proliferator-activated receptor gamma	Morroniside	130.322
SGK1	Serine/threonine-protein kinase Sgk1	Morroniside	130.311
SOS1	Son of sevenless homolog 1	Wogonoside	129.909
EP300	Histone acetyltransferase p300	Loganin	129.819
EGFR	Epidermal growth factor receptor	Wogonoside	129.751
TGFBR1	TGF-beta receptor type-1	Sweroside	129.7
ITGB3	Integrin alpha-Iib/Integrin beta-3	Morroniside	129.646
ITGA2B	Integrin alpha-Iib/Integrin beta-3	Morroniside	129.646
FN1	Fibronectin	Sweroside	129.606
COX2	Cytochrome c oxidase subunit 2	Baicalin	129.282
PIK3CG	Phosphatidylinositol 4,5-bisphosphate 3-kinase catalytic subunit gamma isoform	Loganin	129.255
S1PR1	Sphingosine 1-phosphate receptor 1	Sweroside	128.992
JAK2	Tyrosine-protein kinase JAK2	Morroniside	128.486
INS	Insulin	Sweroside	128.302
GFPT1	Glutamine--fructose-6-phosphate aminotransferase [isomerizing] 1	Morroniside	128.089
EGFR	Epidermal growth factor receptor	Morroniside	128.048
SGK1	Serine/threonine-protein kinase Sgk1	Loganin	128.004
GNAS	Guanine nucleotide-binding protein G(s) subunit alpha isoforms short	Morroniside	127.894
NR3C2	Mineralocorticoid receptor	Loganin	127.856
PIK3R1	Phosphatidylinositol 3-kinase regulatory subunit alpha	Baicalin	127.786
PIK3CA	Phosphatidylinositol 4,5-bisphosphate 3-kinase catalytic subunit alpha isoform	Baicalin	127.786
S1PR1	Sphingosine 1-phosphate receptor 1	Wogonoside	127.762
SERPINE1	Plasminogen activator inhibitor 1	Sweroside	127.762
NOS2	Nitric oxide synthase, inducible	Morroniside	127.739
FN1	Fibronectin	Morroniside	127.642
PRKCB	Protein kinase C beta type	Wogonoside	127.563
INS	Insulin	Loganin	127.551
CCR2	C-C chemokine receptor type 2	Loganin	127.394
HDAC7	Histone deacetylase 7	Wogonoside	127.305
PRKCA	Protein kinase C alpha type	Wogonoside	127.213
JAK1	Tyrosine-protein kinase JAK1	Loganin	127.142
COX2	Cytochrome c oxidase subunit 2	Wogonin	126.882
GCK	Glucokinase	Sweroside	126.83
ESR1	Estrogen receptor	Loganin	126.735
GNAS	Guanine nucleotide-binding protein G(s) subunit alpha isoforms short	Wogonoside	126.148
JAK1	Tyrosine-protein kinase JAK1	Morroniside	126.035
ESR1	Estrogen receptor	Sweroside	125.868
NR3C2	Mineralocorticoid receptor	Morroniside	125.853
CCR2	C-C chemokine receptor type 2	Sweroside	125.716
HDAC4	Histone deacetylase 4	Sweroside	125.701
NR3C2	Mineralocorticoid receptor	Sweroside	125.257
GSTP1	Glutathione S-transferase P	Loganin	125.181
PIK3R1	Phosphatidylinositol 3-kinase regulatory subunit alpha	Sweroside	124.581
PIK3CA	Phosphatidylinositol 4,5-bisphosphate 3-kinase catalytic subunit alpha isoform	Sweroside	124.581
MAPK8	Mitogen-activated protein kinase 8	Wogonoside	124.392
PPARG	Peroxisome proliferator-activated receptor gamma	Loganin	124.137
BTK	Tyrosine-protein kinase BTK	Baicalin	123.939
HIF1A	Hypoxia-inducible factor 1-alpha	Baicalin	123.846
SGPL1	Sphingosine-1-phosphate lyase 1	Morroniside	123.78
SERPINE1	Plasminogen activator inhibitor 1	Wogonoside	123.368
BTK	Tyrosine-protein kinase BTK	Morroniside	123.294
SOS1	Son of sevenless homolog 1	Morroniside	123.073
HNF4A	Hepatocyte nuclear factor 4-alpha	Baicalin	135.677
CXCR4	C-X-C chemokine receptor type 4	Sweroside	122.915
JAK2	Tyrosine-protein kinase JAK2	Sweroside	122.873
GNAS	Guanine nucleotide-binding protein G(s) subunit alpha isoforms short	Loganin	122.576
GFPT1	Glutamine--fructose-6-phosphate aminotransferase [isomerizing] 1	Loganin	122.499
HDAC3	Histone deacetylase 3	Baicalin	122.325
PIK3CG	Phosphatidylinositol 4,5-bisphosphate 3-kinase catalytic subunit gamma isoform	Morroniside	122.218
GSTP1	Glutathione S-transferase P	Morroniside	122.102
HDAC3	Histone deacetylase 3	Morroniside	122.046
JAK2	Tyrosine-protein kinase JAK2	Loganin	122.038
VDAC1	Voltage-dependent anion-selective channel protein 1	Morroniside	121.985
GFPT1	Glutamine--fructose-6-phosphate aminotransferase [isomerizing] 1	Sweroside	121.719
ITGB3	Integrin beta-3	Loganin	121.579
ITGA2B	Integrin alpha-Iib/Integrin beta-3	Loganin	121.579
ESR1	Estrogen receptor	Baicalin	121.571
VDAC1	Voltage-dependent anion-selective channel protein 1	Sweroside	121.567
MAPK8	Mitogen-activated protein kinase 8	Morroniside	121.369
PPARG	Peroxisome proliferator-activated receptor gamma	Sweroside	121.163
HNF4A	Hepatocyte nuclear factor 4-alpha	Morroniside	120.923
SGPL1	Sphingosine-1-phosphate lyase 1	Sweroside	120.846
S1PR1	Sphingosine 1-phosphate receptor 1	Loganin	120.678
RELA	Transcription factor p65	Loganin	120.231
ROCK1	Rho-associated protein kinase 1	Wogonoside	120.143
HNF4A	Hepatocyte nuclear factor 4-alpha	Sweroside	117.259
HNF4A	Hepatocyte nuclear factor 4-alpha	Loganin	116.648
CXCR4	C-X-C chemokine receptor type 4	Morroniside	119.566
PIK3R1	Phosphatidylinositol 3-kinase regulatory subunit alpha	Loganin	119.391
PIK3CA	Phosphatidylinositol 4,5-bisphosphate 3-kinase catalytic subunit alpha isoform	Loganin	119.391
S1PR1	Sphingosine 1-phosphate receptor 1	Morroniside	119.358
NR3C2	Mineralocorticoid receptor	Wogonoside	119.1
JAK1	Tyrosine-protein kinase JAK1	Sweroside	119.006
VDAC1	Voltage-dependent anion-selective channel protein 1	Loganin	118.991
SGK1	Serine/threonine-protein kinase Sgk1	Sweroside	118.987
HNF4A	Hepatocyte nuclear factor 4-alpha	Wogonoside	110.173
CXCR4	C-X-C chemokine receptor type 4	Loganin	118.84
PIK3CG	Phosphatidylinositol 4,5-bisphosphate 3-kinase catalytic subunit gamma isoform	Wogonoside	118.804
COX2	Cytochrome c oxidase subunit 2	Sweroside	118.755
GSTP1	Glutathione S-transferase P	Sweroside	118.583
HIF1A	Hypoxia-inducible factor 1-alpha	Morroniside	118.14
HIF1A	Hypoxia-inducible factor 1-alpha	Loganin	117.596
HMGCR	3-hydroxy-3-methylglutaryl-coenzyme A reductase	Wogonoside	144.063
HMGCR	3-hydroxy-3-methylglutaryl-coenzyme A reductase	Baicalin	136.233
COX2	Cytochrome c oxidase subunit 2	Loganin	117.048
PIK3R1	Phosphatidylinositol 3-kinase regulatory subunit alpha	Wogonoside	117.019
PIK3CA	Phosphatidylinositol 4,5-bisphosphate 3-kinase catalytic subunit alpha isoform	Wogonoside	117.019
GSK3B	Glycogen synthase kinase-3 beta	Loganin	116.955
HMGCR	3-hydroxy-3-methylglutaryl-coenzyme A reductase	Loganin	122.927
PRKCB	Protein kinase C beta type	Sweroside	116.546
COX2	Cytochrome c oxidase subunit 2	Morroniside	116.05
CD36	Platelet glycoprotein 4	Baicalin	115.965
PRKCB	Protein kinase C beta type	Morroniside	115.886
RELA	Transcription factor p65	Sweroside	115.811
GFPT1	Glutamine--fructose-6-phosphate aminotransferase [isomerizing] 1	Baicalin	115.584
PIK3R1	Phosphatidylinositol 3-kinase regulatory subunit alpha	Morroniside	115.218
PIK3CA	Phosphatidylinositol 4,5-bisphosphate 3-kinase catalytic subunit alpha isoform	Morroniside	115.218
SOS1	Son of sevenless homolog 1	Loganin	115.171
SOS1	Son of sevenless homolog 1	Sweroside	114.714
GSK3B	Glycogen synthase kinase-3 beta	Wogonoside	114.468
ROCK1	Rho-associated protein kinase 1	Morroniside	114.429
PLAU	Urokinase-type plasminogen activator	Loganin	114.318
MAPK8	Mitogen-activated protein kinase 8	Loganin	114.027
VDAC1	Voltage-dependent anion-selective channel protein 1	Wogonoside	113.707
HIF1A	Hypoxia-inducible factor 1-alpha	Wogonoside	113.551
HIF1A	Hypoxia-inducible factor 1-alpha	Sweroside	113.31
ROCK1	Rho-associated protein kinase 1	Sweroside	113.108
HDAC8	Histone deacetylase 8	Loganin	113.001
PRKCB	Protein kinase C beta type	Loganin	112.67
HMGCR	3-hydroxy-3-methylglutaryl-coenzyme A reductase	Morroniside	119.883
C1QB	Complement C1q subcomponent subunit B	Loganin	111.678
HDAC8	Histone deacetylase 8	Morroniside	111.597
MAPK8	Mitogen-activated protein kinase 8	Sweroside	111.492
C1QB	Complement C1q subcomponent subunit B	Sweroside	111.425
HDAC3	Histone deacetylase 3	Loganin	110.619
GCK	Glucokinase	Morroniside	110.518
HMGCR	3-hydroxy-3-methylglutaryl-coenzyme A reductase	Sweroside	118.86
GNAS	Guanine nucleotide-binding protein G(s) subunit alpha isoforms short	Sweroside	109.444
CD36	Platelet glycoprotein 4	Morroniside	109.43
RELA	Transcription factor p65	Wogonin	108.976
ROCK1	Rho-associated protein kinase 1	Loganin	108.281
HDAC6	Histone deacetylase 6	Wogonoside	107.859
SGPL1	Sphingosine-1-phosphate lyase 1	Loganin	107.537
CD36	Platelet glycoprotein 4	Loganin	105.963
INS	Insulin	Wogonin	105.096
CD36	Platelet glycoprotein 4	Sweroside	104.987
PLAU	Urokinase-type plasminogen activator	Wogonin	104.418
C1QB	Complement C1q subcomponent subunit B	Morroniside	103.965
TGFBR1	TGF-beta receptor type-1	Wogonoside	103.405
GSTP1	Glutathione S-transferase P	Wogonin	102.16
TGFBR1	TGF-beta receptor type-1	Wogonin	100.401
CD36	Platelet glycoprotein 4	Wogonoside	98.7848
HDAC8	Histone deacetylase 8	Wogonin	98.3368
HDAC7	Histone deacetylase 7	Wogonin	98.0337
HDAC3	Histone deacetylase 3	Sweroside	96.1076
C1QB	Complement C1q subcomponent subunit B	Wogonin	95.8659
C1QB	Complement C1q subcomponent subunit B	Baicalin	95.3278
RELA	Transcription factor p65	Morroniside	94.9124
THBS1	Thrombospondin-1	Sweroside	94.0764
S1PR1	Sphingosine 1-phosphate receptor 1	Wogonin	93.935
VDAC1	Voltage-dependent anion-selective channel protein 1	Wogonin	92.6187
CD36	Platelet glycoprotein 4	Wogonin	89.5613
THBS1	Thrombospondin-1	Morroniside	88.0348
SGPL1	Sphingosine-1-phosphate lyase 1	Wogonin	86.8512
THBS1	Thrombospondin-1	Loganin	84.4521
THBS1	Thrombospondin-1	Wogonoside	82.2759
ITGB3	Integrin alpha-Iib/Integrin beta-3	Wogonin	81.1309
ITGA2B	Integrin alpha-Iib/Integrin beta-3	Wogonin	81.1309
HDAC3	Histone deacetylase 3	Wogonin	75.9847

## Sheet: Sheet2
1	2	3	4
SIRT1	NAD-dependent protein deacetylase sirtuin-1	Baicalin	165.299
SIRT1	NAD-dependent protein deacetylase sirtuin-1	Wogonoside	154.565
SIRT1	NAD-dependent protein deacetylase sirtuin-1	Morroniside	152.274
JAK3	Tyrosine-protein kinase JAK3	Baicalin	146.95
SIRT1	NAD-dependent protein deacetylase sirtuin-1	Loganin	145.472
HMGCR	3-hydroxy-3-methylglutaryl-coenzyme A reductase	Wogonoside	144.063
SIRT1	NAD-dependent protein deacetylase sirtuin-1	Sweroside	139.422
HMGCR	3-hydroxy-3-methylglutaryl-coenzyme A reductase	Baicalin	136.233
HNF4A	Hepatocyte nuclear factor 4-alpha	Baicalin	135.677
JAK3	Tyrosine-protein kinase JAK3	Wogonoside	134.219
HMGCR	3-hydroxy-3-methylglutaryl-coenzyme A reductase	Loganin	122.927
HNF4A	Hepatocyte nuclear factor 4-alpha	Morroniside	120.923
JAK3	Tyrosine-protein kinase JAK3	Morroniside	119.906
HMGCR	3-hydroxy-3-methylglutaryl-coenzyme A reductase	Morroniside	119.883
HMGCR	3-hydroxy-3-methylglutaryl-coenzyme A reductase	Sweroside	118.86
HNF4A	Hepatocyte nuclear factor 4-alpha	Sweroside	117.259
JAK3	Tyrosine-protein kinase JAK3	Loganin	117.178
HNF4A	Hepatocyte nuclear factor 4-alpha	Loganin	116.648
JAK3	Tyrosine-protein kinase JAK3	Sweroside	111.755
HNF4A	Hepatocyte nuclear factor 4-alpha	Wogonoside	110.173

## Sheet: cyto-result总
name		class	Neighboehood connectivity
HDAC4	HDAC4	drug molecule	41.6667		25.5333	38.3
HDAC6	HDAC6	drug molecule	41.6667
CCR2	CCR2	drug molecule	41		22.75	34.125
COX2	COX2	drug molecule	40.8333
HMGCR	HMGCR	drug molecule	40.6667
HNF4A	HNF4A	drug molecule	40.6667
GFPT1	GFPT1	drug molecule	40.6
GSTP1	GSTP1	drug molecule	39.4286
CXCR4	CXCR4	drug molecule	39
MAPKAPK2	MAPKAPK2	drug molecule	38.3333
HDAC7	HDAC7	drug molecule	37.8571
HDAC8	HDAC8	drug molecule	37.8571
NR3C2	NR3C2	drug molecule	37.4
VDAC1	VDAC1	drug molecule	37.2857
SIRT1	SIRT1	drug molecule	36.7143
C1QB	C1QB	drug molecule	36
THBS1	THBS1	drug molecule	35.625
PPARG	PPARG	drug molecule	35.125
JAK3	JAK3	drug molecule	35
GCK	GCK	drug molecule	34.5
ITGA2B	ITGA2B	drug molecule	34.3333
S1PR1	S1PR1	drug molecule	34.125
SGK1	SGK1	drug molecule	34.125
CD36	CD36	drug molecule	34
PLK2	PLK2	drug molecule	34
SERPINE1	SERPINE1	drug molecule	33.8
HDAC3	HDAC3	drug molecule	33.4286
NOS2	NOS2	drug molecule	33
SGPL1	SGPL1	drug molecule	32.2
JAK2	JAK2	drug molecule	31.8889
ERBB4	ERBB4	drug molecule	31.75
ROCK1	ROCK1	drug molecule	31.7
HIF1A	HIF1A	drug molecule	31.5
PLAU	PLAU	drug molecule	30.75
ACACB	ACACB	drug molecule	30.5
ESR1	ESR1	drug molecule	30.125
GNAS	GNAS	drug molecule	30.1
BTK	BTK	drug molecule	29.5
FLT1	FLT1	drug molecule	29.4
ITGB3	ITGB3	drug molecule	29.3636
MMP9	MMP9	drug molecule	27.6667
SLC2A1	SLC2A1	drug molecule	27.6667
TGFBR1	TGFBR1	drug molecule	27.5833
JAK1	JAK1	drug molecule	26.7692
FN1	FN1	drug molecule	25.5714
Non-small cell lung cancer	Non-small cell lung cancer		25.2857
Pancreatic cancer	Pancreatic cancer		23.625
Fc epsilon RI signaling pathway	Fc epsilon RI signaling pathway		23.5
Choline metabolism in cancer	Choline metabolism in cancer		23.3333
CASP8	CASP8	drug molecule	22.1667
Prostate cancer	Prostate cancer		22.1111
ErbB signaling pathway	ErbB signaling pathway		21.9
Type II diabetes mellitus	Type II diabetes mellitus		21.7143
EP300	EP300	drug molecule	21.7
SOS1	SOS1	drug molecule	21.5789
CASP3	CASP3	drug molecule	21.5714
Hepatitis C	Hepatitis C		21.5
Aldosterone-regulated sodium reabsorption	Aldosterone-regulated sodium reabsorption		21.125
Inflammatory mediator regulation of TRP channels	Inflammatory mediator regulation of TRP channels		21
PRKCB	PRKCB	drug molecule	20.95
GSK3B	GSK3B	drug molecule	20.3333
Influenza A	Influenza A		20
Prolactin signaling pathway	Prolactin signaling pathway		19.9091
NR1H3	NR1H3	drug molecule	19.75
Osteoclast differentiation	Osteoclast differentiation		19.6
Sphingolipid signaling pathway	Sphingolipid signaling pathway		19.4545
EGFR	EGFR	drug molecule	19.4375
MAPK8	MAPK8	drug molecule	19.2174
Estrogen signaling pathway	Estrogen signaling pathway		19.1111
PRKCE	PRKCE	drug molecule	19
PRKACA	PRKACA	drug molecule	18.8889
INS	INS	drug molecule	18.8571
Amoebiasis	Amoebiasis		18.6364
Hepatitis B	Hepatitis B		18.4615
Non-alcoholic fatty liver disease (NAFLD)	Non-alcoholic fatty liver disease (NAFLD)		18.1818
Chagas disease (American trypanosomiasis)	Chagas disease (American trypanosomiasis)		17.8182
Focal adhesion	Focal adhesion		17.6667
RELA	RELA	drug molecule	17.4762
Chemokine signaling pathway	Chemokine signaling pathway		17.3333
FoxO signaling pathway	FoxO signaling pathway		17.1538
HIF-1 signaling pathway	HIF-1 signaling pathway		17
PRKCA	PRKCA	drug molecule	16.7778
PIK3CA	PIK3CA	drug molecule	16.7714
PIK3R1	PIK3R1	drug molecule	16.7714
Thyroid hormone signaling pathway	Thyroid hormone signaling pathway		16.7692
Insulin resistance	Insulin resistance		16.0769
PIK3CG	PIK3CG	drug molecule	15.9412
PI3K-Akt signaling pathway	PI3K-Akt signaling pathway		15.8333
AMPK signaling pathway	AMPK signaling pathway		15.7
Proteoglycans in cancer	Proteoglycans in cancer		14.5
Pathways in cancer	Pathways in cancer		14.1481
Viral carcinogenesis	Viral carcinogenesis		13.375
Loganin	Loganin		10.8667
Morroniside	Morroniside		10.8667
Wogonoside	Wogonoside		10.75
Sweroside	Sweroside		9.97778
Baicalin	Baicalin		9.85455
Wogonin	Wogonin		8.86667

## Sheet: degree
term	degree	注释
Baicalin	55
Sweroside	45
Morroniside	45
VDAC1	7	drug molecule
Loganin	45
Wogonoside	44
THBS1	8	drug molecule
TGFBR1	12	drug molecule
Pathways in cancer	27
Proteoglycans in cancer	18
SOS1	19	drug molecule
SLC2A1	6	drug molecule
SIRT1	7	drug molecule
SGPL1	5	drug molecule
SGK1	8	drug molecule
SERPINE1	5	drug molecule
S1PR1	8	drug molecule
ROCK1	10	drug molecule
RELA	21	drug molecule
PI3K-Akt signaling pathway	18
Viral carcinogenesis	16
Wogonin	15
Focal adhesion	15
HIF-1 signaling pathway	14
PRKCE	5	drug molecule
PRKCB	20	drug molecule
PRKCA	18	drug molecule
PRKACA	9	drug molecule
PPARG	8	drug molecule
PLK2	2	drug molecule
PLAU	4	drug molecule
PIK3R1	35	drug molecule
PIK3CG	34	drug molecule
PIK3CA	35	drug molecule
Thyroid hormone signaling pathway	13
Insulin resistance	13
Hepatitis B	13
FoxO signaling pathway	13
NR3C2	5	drug molecule
NR1H3	4	drug molecule
NOS2	9	drug molecule
Influenza A	12
MMP9	6	drug molecule
MAPKAPK2	3	drug molecule
MAPK8	23	drug molecule
Chemokine signaling pathway	12
JAK3	8	drug molecule
JAK2	9	drug molecule
JAK1	13	drug molecule
Sphingolipid signaling pathway	11
Prolactin signaling pathway	11
Non-alcoholic fatty liver disease (NAFLD)	11
ITGB3	11	drug molecule
ITGA2B	9	drug molecule
INS	14	drug molecule
Chagas disease (American trypanosomiasis)	11
Amoebiasis	11
HNF4A	6	drug molecule
HMGCR	6	drug molecule
HIF1A	10	drug molecule
Osteoclast differentiation	10
HDAC8	7	drug molecule
HDAC7	7	drug molecule
HDAC6	6	drug molecule
HDAC4	6	drug molecule
HDAC3	7	drug molecule
GSTP1	7	drug molecule
GSK3B	15	drug molecule
GNAS	10	drug molecule
GFPT1	5	drug molecule
GCK	6	drug molecule
Hepatitis C	10
ErbB signaling pathway	10
AMPK signaling pathway	10
FN1	7	drug molecule
FLT1	5	drug molecule
Prostate cancer	9
Inflammatory mediator regulation of TRP channels	9
ESR1	8	drug molecule
ERBB4	4	drug molecule
EP300	10	drug molecule
EGFR	16	drug molecule
Estrogen signaling pathway	9
Choline metabolism in cancer	9
Pancreatic cancer	8
CXCR4	7	drug molecule
COX2	6	drug molecule
CD36	8	drug molecule
CCR2	6	drug molecule
CASP8	6	drug molecule
CASP3	7	drug molecule
C1QB	6	drug molecule
Fc epsilon RI signaling pathway	8
BTK	4	drug molecule
Aldosterone-regulated sodium reabsorption	8
Type II diabetes mellitus	7
Non-small cell lung cancer	7
ACACB	4	drug molecule

[truncated: 2 more sheets: cyto-去除分子, Sheet5]
